# Supplementary material for: Automatic classification of registered clinical trials towards the Global Burden of Diseases taxonomy of diseases and injuries
Source: BMC Bioinformatics. 2016 Sep 22;17:392. doi: 10.1186/s12859-016-1247-7 (PMC5034670; doi:10.1186/s12859-016-1247-7)
Supplement: Additional file 2: — Classification towards the 28-class grouping of GBD categories of all interventional trials registered at WHO ICTRP before February 2014. Classification of N = 109,603 clinical trials using the best-performing version of the classifier (using the Word Sense Disambiguation server, the expert-based enrichment database and the priority to the health condition field. (XLSX 12447 kb) [file 12859_2016_1247_MOESM2_ESM.xlsx]

## Sheet: Sheet1
trial	brief_title	official_title	condition	GBD
NCT00000299	Rapid Opiate Detoxification and Naltrexone Induction Using Buprenorphine - 2	Rapid Opiate Detoxification & Naltrexone Induction Using Bup.	Opioid-Related Disorders	Mental and behavioral disorders
NCT00020722	Chemotherapy Followed by Peripheral Stem Cell Transplantation Plus Biological Therapy in Treating Women With Stage IV Breast Cancer	Treatment of Stage IV Breast Cancer With Activated T Cells After Peripheral Blood Stem Cell Transplant (Pilot Phase II)	Breast Cancer	Neoplasms
NCT00029614	Atomoxetine to Treat Adolescents With Coexisting Alcohol and Other Substance Use Disorder and ADHD	Psychopharmacology of Adolescents With AUD and ADHD	Substance Use Disorders && Attention Deficit Hyperactivity Disorder	Mental and behavioral disorders
NCT00033371	Celecoxib With or Without Eflornithine in Preventing Colorectal Cancer in Patients With Familial Adenomatous Polyposis	A Two-Arm Phase II Chemoprevention Trial in Adenomatous Polyposis Coli Patients	Colorectal Cancer && Familial Adenomatous Polyposis	Neoplasms
NCT00036296	Effects of Talampanel on Patients With Advanced Parkinson's Disease	Effects of Talampanel on Patients With Advanced Parkinson's Disease Who Have Been on Sinemet for More Than 5 Years and Have Dyskinesia (Abnormal Involuntary Movements)	Dyskinesias && Parkinson Disease && Movement Disorders	Neurological disorders
NCT00039195	Chemotherapy and Rituximab With or Without Total-Body Irradiation and Peripheral Stem Cell Transplant in Treating Patients With Lymphoma	Risk-Adapted Therapy for Patients With Untreated Age-Adjusted International Prognostic Index II or III Diffuse Large B Cell Lymphoma	Lymphoma	Neoplasms
NCT00040690	Combination Chemotherapy in Treating Patients With Burkitt's Lymphoma or Burkitt's Leukemia	A Clinicopathological Study In Burkitts's And Burkitt-Like Non-Hodgkin's Lymphoma	Leukemia && Lymphoma	Neoplasms
NCT00045968	Study of a Drug [DCVax®-L] to Treat Newly Diagnosed GBM Brain Cancer	A Phase III Clinical Trial Evaluating DCVax®-L, Autologous Dendritic Cells Pulsed With Tumor Lysate Antigen For The Treatment Of Glioblastoma Multiforme (GBM)	Glioblastoma Multiforme && Glioblastoma && GBM && Grade IV Astrocytoma && Glioma && Brain Cancer && Brain Tumor	Neoplasms
NCT00050765	Autologous Cultured Myoblasts (BioWhittaker) Transplanted Via Myocardial Injection	A Phase I Multi-Center Study to Assess the Safety and Cardiovascular Effects of MyoCell™ Implantation in Patients With a Previous MI and Placement of an ICD Requiring De Novo Coronary Artery Bypass Graft Therapy	Congestive Heart Failure && Coronary Artery Disease && Myocardial Infarction	Cardiovascular and circulatory diseases
NCT00051129	Anecortave Acetate in Subfoveal Choroidal Neovascularization (CNV) Due to Wet Age-Related Macular Degeneration (AMD)	An Evaluation of Safety and Efficacy of Anecortave Acetate Versus Placebo in Patients With Subfoveal Choroidal Neovascularization Due to Exudative Age-Related Macular Degeneration.	Macular Degeneration && Maculopathy, Age-Related && Age-Related Maculopathies && Age-Related Maculopathy && Maculopathies, Age-Related	Sense organ diseases
NCT00051168	A Long-term Safety Study of Once-daily Travatan	A Long-term Safety Study of Once-daily TRAVATAN	Glaucoma, Open-angle && Ocular Hypertension	Sense organ diseases
NCT00054444	Radiation Therapy and Chemotherapy in Treating Patients With Locally Advanced Cervical Cancer	A Phase I Study Of Pelvic Radiation Therapy With Concomitant Cisplatin And Weekly Topotecan (IND# 58,13) Chemotherapy In Patients With Cervical Carcinoma And Paraortic Nodal Metastasis As The Only Evidence Of Extrapelvic Disease	Cervical Cancer	Neoplasms
NCT00062868	LMP-specific T-cells for Patients With Relapsed EBV-positive Lymphoma	Administration of LMP-Specific Cytotoxic T-Lymphocytes to Patients With Relapsed EBV-Positive Lymphoma (ALCI)	Hodgkin Disease && Non Hodgkin Lymphoma && Lymphoepithelioma && Leiomyosarcoma	Neoplasms
NCT00065546	Human Requirements for the Nutrient Choline	Human Requirements for the Nutrient Choline	Postmenopausal Women	No GBD
NCT00070109	Trabectedin in Treating Young Patients With Recurrent or Refractory Soft Tissue Sarcoma or Ewing's Family of Tumors	A Phase II Study Of Trabectedin (ET-743, Yondelis®) in Children With Recurrent Rhabdomyosarcoma, Ewing Sarcoma, or Nonrhabdomyosarcomatous Soft Tissue Sarcomas	Previously Treated Childhood Rhabdomyosarcoma && Recurrent Childhood Rhabdomyosarcoma && Recurrent Childhood Soft Tissue Sarcoma && Recurrent Ewing Sarcoma && Peripheral Primitive Neuroectodermal Tumor	Neoplasms
NCT00072384	Systemic Vincristine, Carboplatin, and Etoposide, Subtenon Carboplatin, and Local Ophthalmic Therapy in Treating Children With Intraocular Retinoblastoma	A Single Arm Trial of Systemic And Subtenon Chemotherapy For Groups C And D Intraocular Retinoblastoma	Intraocular Retinoblastoma	Neoplasms
NCT00072982	Treatment of Rheumatoid Arthritis With Marine and Botanical Oils	Treatment of Rheumatoid Arthritis With Marine and Botanical Oils	Rheumatoid Arthritis	Musculoskeletal disorders
NCT00073983	Gemcitabine and Docetaxel in Treating Patients With Recurrent Osteosarcoma (Closed to Accrual as of 12/21/06) or Ewing's Sarcoma or Unresectable or Locally Recurrent Chondrosarcoma	Phase II Study Of Sequential Gemcitabine Followed By Docetaxel For Recurrent Ewing's Sarcoma, Osteosarcoma, Or Unresectable Or Locally Recurrent Chondrosarcoma [SARC Study]	Sarcoma	Neoplasms
NCT00074412	Using Nevirapine to Prevent Mother-to-Child HIV Transmission During Breastfeeding	A Phase III Trial to Determine the Efficacy and Safety of an Extended Regimen of Nevirapine in Infants Born to HIV-Infected Women to Prevent Vertical HIV Transmission During Breastfeeding	HIV Infections	HIV/AIDS
NCT00076817	Safety and Effectiveness of Administering an HIV Vaccine in the Groin Versus the Arm	A Phase I Double Blind Placebo Controlled Trial to Evaluate the Safety and Immunogenicity of the Aventis Pasteur ALVAC-HIV (vCP205) Administered to the Groin Area Versus the Deltoid Area	HIV Infections && HIV Seronegativity	HIV/AIDS
NCT00078442	Safety and Tolerability of Pegylated Interferon (PEG-IFN) Alfa-2a in HIV Infected People	A Phase II Open-Label Pilot Trial of the Antiretroviral Activity, Safety, and Tolerability of Pegylated Interferon Alfa-2A (40KD) [PegasysTM] in HIV-1 Infected Subjects	HIV Infections	HIV/AIDS
NCT00080093	Increasing Condom Use in People at Risk for HIV Infection	Increasing Condom Use With a Stage-Matched Intervention	HIV Infections	HIV/AIDS
NCT00084201	Interactions Between Cranberry Juice and Antibiotics Used to Treat Urinary Tract Infections	Cranberry: Interactions With Anti-Infectious Agents	Urinary Tract Infections	Diabetes, urinary diseases and male infertility
NCT00085098	Radiation Therapy Compared With Chemotherapy and Radiation Therapy in Treating Patients With Newly Diagnosed Primary Central Nervous System (CNS) Germ Cell Tumor	Radiotherapy Alone Versus Chemotherapy Followed By Response-Based Radiotherapy For Newly Diagnosed Primary CNS Germinoma	Brain Tumor && Central Nervous System Tumor	Neoplasms
NCT00085449	Alemtuzumab Plus Fludarabine and Melphalan With or Without Cyclosporine, Mycophenolate Mofetil, and Low-Dose Total-Body Irradiation Therapy Followed by Donor Peripheral Stem Cell Transplant in Treating Patients With Hematologic Cancer	A Trial of Reduced Intensity Conditioning and Transplantation of Haplotype Mismatched and KIR Class I Epitope-Mismatched Highly Purified CD34 Cells	Leukemia && Lymphoma && Multiple Myeloma and Plasma Cell Neoplasm && Myelodysplastic Syndromes && Myelodysplastic/Myeloproliferative Neoplasms	Neoplasms
NCT00087100	Pemetrexed Disodium in Treating Patients With Persistent or Recurrent Endometrial Cancer	A Phase II Evaluation Of Pemetrexed (ALIMTA, LY231514, IND #40061) In The Treatment Of Recurrent Or Persistent Endometrial Carcinoma	Endometrial Cancer	Neoplasms
NCT00089323	Diagnostic Procedures in Detecting Tumor Cells in the Bone Marrow of Patients Undergoing Surgery for Stage I, Stage II, or Stage IIIA Breast Cancer	Bone Marrow Analysis In Early-Stage Breast Cancer	Breast Cancer	Neoplasms
NCT00089505	NNRTI vs PI Regimens for HIV Infected Women After They Have Taken Nevirapine to Prevent Mother-To-Child HIV Transmission	Optimal Combination Therapy After Nevirapine Exposure	HIV Infections	HIV/AIDS
NCT00090675	Maintenance ZD1839 (IRESSA®) Following Completion of Front Line, Platinum-Based, Double Chemotherapy in Subjects With Advanced or Metastatic Non-Small Cell Lung Cancer	A Phase IIIb Randomized, Double-Blind Study Comparing Maintenance ZD1839 (IRESSA®) or Placebo Following Completion of Front Line, Platinum-Based, Double Chemotherapy in Subjects With Advanced or Metastatic Non-Small Cell Lung Cancer	Non-Small-Cell Lung Carcinoma	Neoplasms
NCT00091507	IMMEDIATE Trial - Out of Hospital Administration of Glucose, Insulin and Potassium.	Immediate Myocardial Metabolic Enhancement During Initial Assessment and Treatment in Emergency Care Trial	Angina, Unstable && Cardiovascular Diseases && Heart Diseases && Coronary Disease && Myocardial Infarction && Heart Failure, Congestive	Cardiovascular and circulatory diseases
NCT00091936	Effectiveness of Directly Observed Therapy in Combined HIV and Tuberculosis Treatment in Resource-limited Settings	Implementing Anti-Retroviral Therapy in Resource-Constrained Settings: A Randomized Controlled Trial to Assess the Effect of Integrated Tuberculosis and HIV Care on the Incidence of AIDS-Defining Conditions or Mortality in Subjects Co-Infected With Tuberculosis and HIV	HIV Infections && Tuberculosis	HIV/AIDS AND Tuberculosis
NCT00094133	Hypnosis in Treating Hot Flashes in Breast Cancer Survivors	Hypnosis for Hot Flashes in Breast Cancer Survivors	Breast Cancer && Cancer Survivor && Hot Flashes	Neoplasms
NCT00094250	HEARTS: Heart, Exercise, and Resistance Training Study	More Effective Exercise Modalities in Older Congestive Heart Failure Patients	Cardiovascular Diseases && Heart Failure, Congestive && Heart Diseases	No GBD
NCT00094302	Aldosterone Antagonist Therapy for Adults With Heart Failure and Preserved Systolic Function	Treatment of Preserved Cardiac Function Heart Failure With an Aldosterone Antagonist (TOPCAT)	Cardiovascular Diseases && Heart Diseases && Heart Failure, Congestive	No GBD
NCT00096135	Combination Chemotherapy and Radiation Therapy in Treating Patients With Acute Lymphoblastic Leukemia That Has Relapsed in the CNS or Testes	Treatment of Late Isolated Extramedullary Relapse From Acute Lymphoblastic Leukemia (ALL) (Initial CR1≥ 18 Months)	Leukemia	Neoplasms
NCT00099632	Comparison of Three Anti-HIV Regimens to Prevent Nevirapine Resistance in Women Who Take Nevirapine During Pregnancy	Maintaining Options for Mothers Study (MOMS): A Phase II Randomized Comparison of Three Antiretroviral Strategies Administered for 7 or 21 Days to Reduce the Emergence of Nevirapine Resistant HIV-1 Following a Single Intrapartum Dose of Nevirapine	HIV Infections	HIV/AIDS
NCT00099983	CSP #504 - Risperidone Treatment for Military Service Related Chronic Post Traumatic Stress Disorder	CSP #504 - Risperidone Treatment for Military Service Related Chronic Post-Traumatic Stress Disorder	Stress Disorders, Post-Traumatic	Mental and behavioral disorders
NCT00100061	Effects of Cranberry-Containing Products in Women With Recurrent Urinary Tract Infections (UTIs)	Dose Response to Cranberry of Women With Recurrent UTIs	Urinary Tract Infection	Diabetes, urinary diseases and male infertility
NCT00100568	Efavirenz and Lamivudine/Zidovudine for Treatment-Naive HIV Infected Adults in Senegal	A Pilot Study of Safety, Effectiveness, and Adherence of Lamivudine/Zidovudine and Efavirenz (3TC/ZDV + EFV) to Treat HIV-1 Infection in Senegal	HIV Infections	HIV/AIDS
NCT00100646	Anti-HIV Treatment Interruptions in HIV Infected Adults in South Africa	A Randomized Clinical Trial Assessing Continuous HAART Versus Interrupted HAART in a Resource Poor Clinic	HIV Infections	HIV/AIDS
NCT00101153	Tipifarnib, Cytarabine, and Daunorubicin in Treating Older Patients With Acute Myeloid Leukemia	A Phase I Study Of Therapy With The Farnesyl Transferase Inhibitor R115777 (Zarnestra) Combined With Conventional Induction And Consolidation Chemotherapy For Previously Untreated Patients Over Age 55 With Acute Myeloid Leukemia (AML)	Leukemia	Neoplasms
NCT00103038	MRI Using Ferumoxytol in Patients With Primary Brain Cancer or Brain Metastases	NCI-Sponsored Multidisciplinary Study of MR Imaging of Intravenous Superparamagnetic Crystalline Particle Ferumoxytol in Primary High-grade Brain Tumors and/or Cerebral Metastases	Brain Neoplasms	Neoplasms
NCT00104143	A Study of A4I Antagonist in Patients With Relapsing Multiple Sclerosis.	A Randomized, Double-Blind, Placebo Controlled Dose-Ranging Study to Determine the Effect on MRI Lesions and Safety of A4I Antagonist in Relapsing Multiple Sclerosis.	Multiple Sclerosis	Neurological disorders
NCT00104767	Celecoxib in Treating Patients With Stage IIIB or Stage IV Non-Small Cell Lung Cancer	A Phase I Trial to Evaluate Cyclooxygenase 2 Inhibitor-Mediated Modulation of T Regulatory Cells in Advanced Non-Small Cell Lung Cancer (NSCLC)	Lung Cancer	Neoplasms
NCT00106054	Neoadjuvant Colorectal Cancer With Unresectable Liver Metastases	An Open-Label, Multi-Center Phase II Trial of Neoadjuvant Irinotecan in Combination With Infusional 5-FU, Leucovorin (Folfiri) Plus Bevacizumab in Patients With Unresectable Hepatic-Only Metastases of Colorectal Carcinoma	Colorectal Neoplasms && Liver Neoplasms	Neoplasms
NCT00106184	Rituximab for the Treatment of Refractory Adult and Juvenile Dermatomyositis (DM) and Adult Polymyositis (PM)	Rituximab Therapy in Refractory Adult and Juvenile Idiopathic Inflammatory Myopathy (IIM)	Myositis && Dermatomyositis && Polymyositis && Juvenile Dermatomyositis	Musculoskeletal disorders
NCT00107198	Treating Young Patients With Newly Diagnosed, Low Stage, Lymphocyte Predominant Hodgkin Disease	Treatment of Children With Newly-Diagnosed Low Stage Lymphocyte Predominant Hodgkin Disease (LPHD)	Childhood Lymphocyte Predominant Hodgkin Lymphoma && Stage I Childhood Hodgkin Lymphoma && Stage II Childhood Hodgkin Lymphoma	Neoplasms
NCT00107289	Iodine I 131 Metaiodobenzylguanidine in Treating Patients With Recurrent, Progressive, or Refractory Neuroblastoma or Malignant Pheochromocytoma or Paraganglioma	Pilot Phase II Study of Targeted Radiotherapy With I-metaiodobenzylguanidine (I-MIBG) in Patients With Resistant Neuroblastoma or Malignant Chromaffin Cell Tumors	Neuroblastoma && Pheochromocytoma	Neoplasms
NCT00107588	Marijuana Treatment Project - 3	Contingency Management for Marijuana Dependence	Marijuana Dependence	Mental and behavioral disorders
NCT00108342	Nicotine Delivery Systems	Nicotine Delivery Systems: Research and Treatment	Smoking	No GBD
NCT00108602	Sleep Apnea: Mechanism and Cerebrovascular Consequences	Sleep Apnea: Mechanism and Cerebrovascular Consequences	Sleep Apnea, Obstructive && Stroke	Neurological disorders
NCT00108732	Vaccine Therapy and Granulocyte-Macrophage Colony-Stimulating Factor (GM-CSF) in Treating Patients With Prostate Cancer That Progressed After Surgery and/or Radiation Therapy	A Phase II Study of PROSTVAC-V (Vaccinia)/TRICOM and PROSTVAC-F (Fowlpox)/TRICOM With GM-CSF in Patients With Prostate-Specific Antigen (PSA) Progression After Local Therapy for Prostate Cancer	Prostate Cancer	Neoplasms
NCT00108862	Immediate Versus Deferred Start of Anti-HIV Therapy in HIV-Infected Adults Being Treated for Tuberculosis	A Strategy Study of Immediate Versus Deferred Initiation of Antiretroviral Therapy for AIDS Disease-Free Survival in HIV-Infected Persons Treated for Tuberculosis With CD4 Less Than 250 Cells/mm^3	HIV Infection && Tuberculosis	HIV/AIDS AND Tuberculosis
NCT00109343	V221 Concomitant Use Study With Pneumococcal Conjugate Vaccine	An Open, Randomized, Multicenter Study of the Safety, Tolerability, and Immunogenicity of V221 Given Concomitantly With Pneumococcal Conjugate Vaccine in Healthy Children 12 to 15 Months of Age	Measles && Mumps && Rubella && Varicella	Diarrhea, lower respiratory infections, meningitis, and other common infectious diseases
NCT00109590	Reducing the Incidence of Nevirapine Resistance Mutations in Pregnant HIV Infected Women Who Receive Anti-HIV Drugs Prior to and After Giving Birth	Phase II Study of the Pharmacokinetics of Nevirapine and the Incidence of Nevirapine Resistance Mutations in HIV-Infected Women Receiving a Single Intrapartum Dose of Nevirapine With the Concomitant Administration of Zidovudine/Didanosine or Zidovudine/Didanosine/Lopinavir/Ritonavir	HIV Infections	HIV/AIDS
NCT00109824	Decitabine With or Without Valproic Acid in Treating Patients With Relapsed or Refractory Non-Hodgkin's Lymphoma	A Phase I Study of Decitabine in Combination With Valproic Acid in Patients With Relapsed/Refractory Non-Hodgkin's Lymphoma	Recurrent Adult Burkitt Lymphoma && Recurrent Adult Diffuse Large Cell Lymphoma && Recurrent Mantle Cell Lymphoma	Neoplasms
NCT00109876	Radiofrequency Ablation in Treating Patients With Stage I Non-Small Cell Lung Cancer	A Pilot Study of Radiofrequency Ablation in High-Risk Patients With Stage IA Non-Small Cell Lung Cancer	Lung Cancer	Neoplasms
NCT00110136	St. John's Wort in Relieving Hot Flashes in Postmenopausal Women With Non-Metastatic Breast Cancer	A Phase II Study of St. John's Wort for the Treatment of Hot Flashes in Women With a History of Breast Cancer	Breast Cancer && Hot Flashes	Neoplasms
NCT00112060	A Study to Assess the Safety and Preliminary Efficacy of PT-523 in Patients With Advanced Non-Small Cell Lung Cancer (NSCLC)	A Phase I/II, Open-Label, Multicenter Study of Single Agent PT-523 in the Treatment of Relapsed or Refractory Non-Small Cell Lung Cancer (NSCLC)	Non-Small-Cell Lung Carcinoma	Neoplasms
NCT00112385	A Pilot Study of Etanercept in Dermatomyositis	A Pilot Study of Etanercept in Dermatomyositis	Dermatomyositis	Musculoskeletal disorders
NCT00112684	Alvocidib in Treating Patients With Locally Advanced or Metastatic Solid Tumors	A Pilot Study of Flavopiridol in Patients With Advanced Solid Tumors	Unspecified Adult Solid Tumor, Protocol Specific	Neoplasms
NCT00112996	Alpha-Lipoic Acid in Preventing Peripheral Neuropathy in Patients Receiving Chemotherapy for Cancer	Prevention of Cisplatin- or Oxaliplatin-Induced Peripheral Neuropathy With Alpha-Lipoic Acid: A Placebo-Controlled Phase III Trial	Neurotoxicity && Unspecified Adult Solid Tumor, Protocol Specific && Unspecified Childhood Solid Tumor, Protocol Specific	Neoplasms AND Neurological disorders
NCT00114231	Capecitabine, Oxaliplatin, and Radiation Therapy in Treating Patients Who Are Undergoing Surgery for Stage I Rectal Cancer	A Phase II Trial of Chemoradiotherapy and Local Excision for uT2uN0 Rectal Cancer	Colorectal Cancer	Neoplasms
NCT00114686	Efficacy and Safety of Quetiapine Fumarate (SEROQUEL®) in the Treatment of Alcohol Dependency in Patients With Bipolar Disorder	A Multicenter, Randomized, Placebo-Controlled, Parallel-Group, Double-Blind, Phase III Study to Compare the Efficacy and Safety of Quetiapine Fumarate (SEROQUEL®) Versus Placebo as Adjunct Therapy With Mood Stabilizers (Lithium or Divalproex) for the Treatment of Alcohol Dependence in Patients With Bipolar I Disorder	Bipolar I Disorder && Alcohol Dependence	Mental and behavioral disorders
NCT00114842	Magnetic Resonance (MR) Colonography With Fecal Tagging	MR Colonography With Fecal Tagging: A Prospective, Randomized Study	Colorectal Cancer && Polyps	Neoplasms
NCT00115609	Efficacy of Tenofovir-Emtricitabine and Efavirenz in HIV Infected Patients With Tuberculosis (ANRS129)	Pilot Trial Evaluating Once Daily Triple Combination Antiretroviral Therapy With Tenofovir-Emtricitabine and Efavirenz in HIV-1 Infected Patients With Mycobacterium Tuberculosis Infection ANRS129 BKVIR	HIV Infections && Tuberculosis	HIV/AIDS AND Tuberculosis
NCT00117403	Anti-Oxidant Treatment of Alzheimer's Disease	Evaluation of the Safety, Tolerability and Impact on Biomarkers of Anti-Oxidant Treatment of Mild to Moderate Alzheimer's Disease	Alzheimer's Disease	Neurological disorders
NCT00117806	Spinal Cord Injury Vocational Integration Program (SCI-VIP)	A Spinal Cord Injury Vocational Integration Program: Implementation and Outcomes	Spinal Cord Injuries	No GBD
NCT00117884	Efficacy of 851B Gel for Treating High-Risk Cervical Human Papillomavirus Infection in Women.	A Randomized, Double-blind, Placebo-Controlled, Dose Response Study to Evaluate 851B Gel Delivered Intravaginally Twice a Week for Two, Three-Week Cycles in Women Who Are Positive For High-Risk Genotypes of Human Papillomavirus and Have Mild Cytological Abnormalities	Papillomavirus Infections	Sexually transmitted diseases excluding HIV
NCT00117936	Fibroblast Growth Factor-1 (FGF-1) for the Treatment of Coronary Heart Disease	Human Recombinant Fibroblast Growth Factor-1 (FGF-1) for Intramyocardial Injection for the Treatment of Coronary Heart Disease	Coronary Disease && Coronary Heart Disease && Myocardial Ischemia && Coronary Arteriosclerosis	Cardiovascular and circulatory diseases
NCT00118105	S0408: Capecitabine, Oxaliplatin, and Bevacizumab in Pts Undergoing Surgery for Liver Mets From Colorectal Cancer	A Phase II Trial of Neoadjuvant Capecitabine, Oxaliplatin, and Bevacizumab for Resectable Colorectal Metastases in the Liver	Colorectal Cancer && Metastatic Cancer	Neoplasms
NCT00118495	Zestra in Women With Mixed Sexual Dysfunction	A Randomized, Placebo-Controlled, Double-Blind, Parallel Design Trial of the Efficacy and Safety of Zestra(TM) in Women With Mixed Desire/Interest/Arousal/Orgasm Disorders	Sexual Dysfunction, Psychological	Mental and behavioral disorders
NCT00118872	Beneficial Bacteria to Prevent Malnutrition and Diarrhea in Pakistani Infants	Feasibility Study of Probiotics for Growth Faltering in Pakistan	Malnutrition && Diarrhea	Digestive diseases (except cirrhosis) AND Nutritional deficiencies
NCT00119080	Effect of Meningococcal Conjugate Vaccine on Meningococcal Carriage	Evaluation of the Effect of Tetravalent (A, C, Y, W-135) Meningococcal Conjugate Vaccine on Serogroup-Specific Carriage of Neisseria Meningitidis	Meningitis	Diarrhea, lower respiratory infections, meningitis, and other common infectious diseases
NCT00119665	Clinical Trial Assessing Toxicity and Efficacy of MF101 for Hot Flashes	A Phase II, Double-Blind, Placebo-Controlled, Randomized Clinical Trial Assessing Toxicity and Efficacy of MF101 for Hot Flashes and Menopausal Symptoms	Hot Flashes	No GBD
NCT00119990	Changes in Cardiovascular Hemodynamics During Peritoneal Dialysis	Changes in Cardiovascular Hemodynamics During Peritoneal Dialysis; the Effect of Different Dialysates	Peritoneal Dialysis	No GBD
NCT00120471	Safety and Blood Levels of Tenofovir Disoproxil Fumarate in HIV Infected Pregnant Women and Their Babies	A Phase I Open Label Trial of the Safety and Pharmacokinetics of Tenofovir Disoproxil Fumarate in HIV-1 Infected Pregnant Women and Their Infants	HIV Infections	HIV/AIDS
NCT00120510	Early Versus Standard Start of Anti-HIV Therapy for Treatment-Naive Adults in Haiti	A Randomized Clinical Trial to Determine the Efficacy of Early Versus Standard Antiretroviral Therapy in HIV Infected Adults With CD4+ T Cell Counts Between 200 and 350 Cells/mm3	HIV Infections && Tuberculosis	HIV/AIDS
NCT00120874	Memantine and Comprehensive, Individualized Management of Alzheimer's Disease and Caregiver Training	Memantine and Comprehensive, Individualized, Patient Centered Management of Alzheimer's Disease: A Randomized Controlled Trial	Alzheimer's Disease	Neurological disorders
NCT00121940	Guided Care: Integrating High Tech and High Touch	Guided Care: Integrating High Tech and High Touch	Chronic Disease	No GBD
NCT00122408	Probiotic Enteral Administration in Mechanically Ventilated Patients	Effect of Enterally Administered Probiotics in Mechanically Ventilated Patients: Double-Blind, Prospective Randomized Study Versus Placebo	Pneumonia	Diarrhea, lower respiratory infections, meningitis, and other common infectious diseases
NCT00122538	Once-daily Highly Active Antiretroviral Treatment Regimen Administration in HIV-1 Infected Children in Burkina Faso (ANRS 12103 BURKINAME)	HAART Regimen Comprising 3TC + ddI + EFV in Once-daily Administration in HIV-1 Infected Children in Burkina Faso	HIV Infections && AIDS	HIV/AIDS
NCT00122980	Stroke With Transfusions Changing to Hydroxyurea	Stroke With Transfusions Changing to Hydroxyurea	Hemochromatosis && Cerebrovascular Accident && Anemia, Sickle Cell && Hematologic Diseases	Cardiovascular and circulatory diseases
NCT00123006	Effectiveness of the DASH Diet at Reducing High Blood Pressure	Cardiovascular and Renal Hemodynamics and the DASH Diet	Cardiovascular Diseases && Hypertension && Heart Diseases	Cardiovascular and circulatory diseases AND Diabetes, urinary diseases and male infertility
NCT00123162	Viagra in the Treatment of Primary Dysmenorrhea	Sildenafil Citrate in the Treatment of Primary Dysmenorrhea	Dysmenorrhea	Gynecological diseases
NCT00123175	Treatment of Endometrial Hyperplasia With an Intrauterine Device (IUD)	Levonorgestrel Containing Intrauterine Device in the Treatment of Endometrial Hyperplasia Without Atypia	Endometrial Hyperplasia	Gynecological diseases
NCT00123266	Intra-arterial Microplasmin Administration in Patients With Acute Intracranial Vertebrobasilar Artery Occlusion	An Open-label, Clinical Trial of Intra-arterial Microplasmin Administration in Patients With Acute Intracranial Vertebrobasilar Artery Occlusion	Stroke	Cardiovascular and circulatory diseases
NCT00123370	Trial of Modafinil for Methamphetamine Dependence	Randomised Placebo-Controlled Trial of Modafinil for Methamphetamine Dependence	Amphetamine Dependence	Mental and behavioral disorders
NCT00123968	Safety of and Immune Response to an HIV-1 Vaccine (VRC-HIVDNA016-00-VP) and a Vaccine Booster (VRC-HIVADV014-00-VP) in HIV Uninfected East African Adults	A Phase I/II Clinical Trial to Evaluate the Safety and Immunogenicity of a Multiclade HIV-1 DNA Plasmid Vaccine, VRC-HIVDNA016-00-VP, Boosted by a Multiclade HIV-1 Recombinant Adenovirus-5 Vector Vaccine, VRC-HIVADV014-00-VP, in HIV Uninfected Adult Volunteers in East Africa	HIV Infections	HIV/AIDS
NCT00124462	Trial of Realignment Therapy for Treatment of Medial Knee Osteoarthritis	A Randomized Trial of Realignment Therapy for Treatment of Medial Knee Osteoarthritis	Knee Osteoarthritis	Musculoskeletal disorders
NCT00124553	LOADD (Lifestyle Over and Above Drugs in Diabetes) Study	The Potential for Diet Modification to Improve Glycaemic Control and Cardiovascular Risk Factors Over and Above Drug Therapy in Type 2 Diabetes at High Risk of Cardiovascular Disease	Type 2 Diabetes Mellitus	Diabetes, urinary diseases and male infertility
NCT00124618	Cetuximab and Radiation Therapy in Treating Patients With Stage III Non-Small Cell Lung Cancer	Cetuximab (C225) and Radiation in Elderly and /or Poor Performance Status Patients With Locally Advanced Non-Small Cell Lung Cancer: A Phase II Study to Evaluate Survival and Toxicity	Lung Cancer	Neoplasms
NCT00124644	Combination Chemotherapy and Tipifarnib in Treating Patients With Newly Diagnosed Acute Myeloid Leukemia	A Phase I Study of R115777 (Zarnestra) in Combination With Induction Chemotherapy in Patients With Newly Diagnosed, High Risk Acute Myeloid Leukemia	Leukemia	Neoplasms
NCT00125151	C1-Esteraseremmer-N for the Treatment of Hereditary (and Acquired) Angioedema	Pharmacokinetics, Clinical Efficacy and Safety of C1 Inhibitor Concentrate (C1-Esteraseremmer-N) for the Treatment of Hereditary (and Acquired) Angioedema	Angioedema	No GBD
NCT00125411	Study of Satraplatin (JM-216) in Combination With Docetaxel	Phase I Study of the Oral Platinum Agent Satraplatin (JM-216) in Combination With Docetaxel in Treatment of Advanced Malignancies	Tumors	Neoplasms
NCT00125528	D-cycloserine in the Management of Chronic Low Back Pain	D-Cycloserine in the Management of Chronic Low Back Pain: A Double-Blind, Randomized, Placebo-Controlled Pilot Study	Low Back Pain && Pain	Musculoskeletal disorders
NCT00125541	C1-Esteraseremmer-N for the Treatment of Hereditary (and Acquired) Angioedema	Pharmacokinetics, Clinical Efficacy and Safety of C1 Inhibitor Concentrate (C1-Esteraseremmer-N) for the Treatment of Hereditary (and Acquired) Angioedema	Angioedema	No GBD
NCT00125658	Mechanisms of Upper-Extremity Motor Recovery in Post-stroke Hemiparesis	Mechanisms of Upper-Extremity Motor Recovery in Post-stroke Hemiparesis	Cerebrovascular Accident	Cardiovascular and circulatory diseases
NCT00125853	The Effect of Nebivolol on Insulin Sensitivity	A Trial to Compare the Effects of Nebivolol Versus Atenolol on Various Cardiovascular Measurements Including Insulin Sensitivity	Hypertension	Cardiovascular and circulatory diseases AND Diabetes, urinary diseases and male infertility
NCT00126659	Sorafenib in Treating Patients Who Are Undergoing Surgery for Metastatic Kidney Cancer	A Phase II Neoadjuvant Clinical Trial to Evaluate the Efficacy of BAY 43-9006 (Sorafenib) in Metastatic Renal Cell Carcinoma	Clear Cell Renal Cell Carcinoma && Recurrent Renal Cell Cancer && Stage IV Renal Cell Cancer	Neoplasms
NCT00127231	Brief Therapy Intervention for Heavy/Hazardous Drinking in HIV-Positive Women	Brief Alcohol Intervention in HIV+ Women	HIV Infections && Alcoholism	HIV/AIDS
NCT00128076	All-Arthroscopic Versus Mini-Open Repair of Small or Moderate Rotator Cuff Tears	All-Arthroscopic Versus Mini-Open Repair of Small or Moderate Rotator Cuff Tears	Shoulder Pain && Rotator Cuff Tear	Musculoskeletal disorders
NCT00128570	An Individualized Internet-Based Health Behavior Program or a Standard Internet-Based Health Behavior Program in Preventing Cancer and Improving Physical Activity and Nutrition in Participants Who Are Physically Inactive With a Higher Body Mass Index	Cancer Prevention Mastery Model Internet Intervention	Unspecified Adult Solid Tumor, Protocol Specific	Neoplasms
NCT00128921	Study of Velcade® and Bone Formation in Patients With Relapsed/Refractory Multiple Myeloma	A Phase II Dose-Response Study of Velcade® and Bone Formation in Patients With Relapsed/Refractory Multiple Myeloma	Multiple Myeloma	Neoplasms
NCT00129480	Improving Chronic Pain Treatment in Primary Care	Improving the Treatment of Chronic Pain in Primary Care	Pain && Chronic Disease && Depression	Mental and behavioral disorders
NCT00130091	The Addition of Clonidine to 0.2% Ropivacaine for Wound Instillation After Minor Lower Abdominal Surgery in Children	The Addition of Clonidine to 0.2% Ropivacaine for Wound Instillation After Minor Lower Abdominal Surgery in Children	Hernia, Inguinal && Hydrocele	Diabetes, urinary diseases and male infertility AND Digestive diseases (except cirrhosis)
NCT00130117	Study of Leptin for the Treatment of Hypothalamic Amenorrhea	Randomized, Double-blind, Placebo-controlled Trial of Human Recombinant Leptin (r-metHuLeptin) for the Treatment of Hypothalamic (Exercise-Induced) Amenorrhea	Amenorrhea	Gynecological diseases
NCT00130169	A Phase 1 Open-Label Study of E7974 Administered on Days 1 and 15 of a 28-Day Cycle in Patients With Solid Malignancies	A Phase 1 Open-Label Study of E7974 Administered on Days 1 and 15 of a 28-Day Cycle in Patients With Solid Malignancies	Cancer, Malignant Tumors	Neoplasms
NCT00130455	Treatment of Depression in the Elderly	A 12 Week Multi-Centre, Randomized, Double-Blind, Placebo Controlled Evaluation of the Most Efficacious and Tolerable Dose of Escitalopram in the Treatment of Elderly Patients	Depression	Mental and behavioral disorders
NCT00130533	Maintenance Treatment With Capecitabine Versus Observation in Breast Cancer Patients	Multicenter, Open-label, Randomized Phase III Trial, to Evaluate Efficacy of Maintenance Treatment With Capecitabine (X) Following Standard Adjuvant Chemotherapy, in Operable Breast Cancer Patients With Negative Hormone Receptor, Negative HER2 Tumours	Breast Cancer	Neoplasms
NCT00130650	Pain Ease Spray in Reducing Needle Pain Associated With Intravenous Insertion in Children	Efficacy of Pain Ease Spray in Reducing Needle Pain Associated With Intravenous Insertion in Children	Pain	No GBD
NCT00130663	Recognition of Abnormal Pediatric Blood Pressures in Primary Care	Recognition of Abnormal Pediatric Blood Pressures in Primary Care	Hypertension	Cardiovascular and circulatory diseases AND Diabetes, urinary diseases and male infertility
NCT00130910	Treatment of Helminth co-Infection: Short-Term Effects on HIV-1 Progression Markers and Immune Activation	Randomized, Double Blind, Placebo Controlled Trial of Albendazole in Soil-Transmitted Helminth and HIV-1 co-Infected Kenyan Individuals to Determine the Effect of Such Treatment on HIV-1 Disease Progression and Genital Shedding.	HIV Infections && Helminthiasis	HIV/AIDS
NCT00131365	Magnetic Resonance (MR) Guided Focused Ultrasound Surgery of Uterine Fibroids	Post Approval Study: MR Guided Focused Ultrasound Surgery in the Treatment of Uterine Fibroids	Leiomyoma	Gynecological diseases
NCT00132015	17-N-Allylamino-17-Demethoxygeldanamycin in Treating Patients With Systemic Mastocytosis	A Phase II Clinical Trial of 17-(Allylamino)-17- Demethoxygeldanamycin (17-AAG, NSC 330507 and EPL Diluent, NSC 704057) in Adults With Systemic Mastocytosis	Chronic Myeloproliferative Disorders && Leukemia && Lymphoma && Nonneoplastic Condition && Precancerous Condition	Neoplasms
NCT00132301	Chemotherapy After Prostatectomy (CAP) For High Risk Prostate Carcinoma	CSP #553 - Adjuvant Therapy in Prostate Carcinoma Treatment (CAP)	Prostate Cancer	Neoplasms
NCT00132314	Long-Acting Injectable Risperidone in the Treatment of Schizophrenia	CSP #555 - Long-Acting Injectable Risperidone in the Treatment of Schizophrenia	Schizoaffective Disorder && Schizophrenia	Mental and behavioral disorders
NCT00132743	Claudication: Exercise Versus Endoluminal Revascularization (CLEVER)	Claudication: Exercise Versus Endoluminal Revascularization (CLEVER)	Cardiovascular Diseases && Peripheral Vascular Diseases && Atherosclerosis	Cardiovascular and circulatory diseases
NCT00133094	Systematic Management of High Cholesterol Utilizing Computer Monitoring	Management of Hypercholesterolemia Utilizing a Case Management System, Incorporating Computer-Based Decision Support Technology	Hypercholesterolemia	No GBD
NCT00133406	Long-term Impact and Intervention for Diarrhea in Brazil	Long-term Impact and Intervention for Diarrhea in Brazil	Diarrheal Disorder	Digestive diseases (except cirrhosis)
NCT00133497	gB/MF59 Vaccine in Preventing Cytomegalovirus Infection in Healthy Adolescent Females	A Randomized, Double-Blind, Placebo-Controlled, Phase II Study to Assess the Safety and Efficacy of the Cytomegalovirus gB/MF59 Vaccine in Preventing Systemic Cytomegalovirus Infection in Healthy Adolescent Females	Cytomegalovirus Infections	No GBD
NCT00133536	A/H5N1 Vaccine in Healthy Children Aged 2-9 Years	A Randomized, Double-Blinded, Placebo-Controlled, Phase I/II, Study of the Safety, Reactogenicity, and Immunogenicity of Intramuscular Inactivated Influenza A/H5N1 Vaccine in Healthy Children Aged 2 Years Through 9 Years	Influenza	Diarrhea, lower respiratory infections, meningitis, and other common infectious diseases
NCT00133588	Proteomic Profiling for Influenza	Proteomic Profiling for Influenza Vaccination	Influenza	Diarrhea, lower respiratory infections, meningitis, and other common infectious diseases
NCT00133679	Chronic Sildenafil for Severe Diaphragmatic Hernia	Chronic Sildenafil for Severe Diaphragmatic Hernia	Hernia, Diaphragmatic && Hypertension, Pulmonary && Hypoplasia, Pulmonary	Cardiovascular and circulatory diseases AND Congenital anomalies AND Diabetes, urinary diseases and male infertility AND Digestive diseases (except cirrhosis)
NCT00133744	Impact of Prenatal Vitamin/Mineral Supplements on Perinatal Mortality	Impact of Iron/Folic Acid Versus Multimicronutrient Versus Folic Acid Supplements During Pregnancy on Mortality, Morbidity, and Complications During Pregnancy, Labor, and Delivery: A Randomized Controlled Trial in China	Perinatal Mortality && Stillbirth && Neonatal Mortality	Maternal disorders
NCT00134056	Docetaxel and Prednisone With or Without Atrasentan in Treating Patients With Stage IV Prostate Cancer and Bone Metastases That Did Not Respond to Previous Hormone Therapy	Phase III Study of Docetaxel and Atrasentan Versus Docetaxel and Placebo for Patients With Advanced Hormone Refractory Prostate Cancer	Metastatic Cancer && Prostate Cancer	Neoplasms
NCT00134576	Automated Assessment of Mental Health in the Workplace	Automated Assessment of Mental Health in the Workplace	Mental Disorders	No GBD
NCT00135018	Study on the Neoadjuvant Use of Chemotherapy and Celecoxib Therapy in Patients With Invasive Breast Cancer	Phase II Study on the Neoadjuvant Use of Chemotherapy and Celecoxib Therapy in Patients With Invasive Breast Cancer	Breast Cancer	Neoplasms
NCT00135239	Study Care Versus Usual Care for Acute Mechanical Lower Back Pain	Study Care Versus Usual Care for Acute Mechanical Lower Back Pain	Low Back Pain, Mechanical	Musculoskeletal disorders
NCT00135265	PROS Smokebusters: Adolescent Smoking Cessation in Pediatric Primary Care	Adolescent Smoking Cessation in Pediatric Primary Care	Health Care Quality, Access, and Evaluation && Smoking Cessation	No GBD
NCT00135278	Cerebrospinal Fluid (CSF) Drainage and Cytokine Profiling in the Treatment of Acute Spinal Cord Injury (SCI)	Cerebrospinal Fluid (CSF) Drainage and Cytokine Profiling in the Treatment of Acute Spinal Cord Injury (SCI) - A Pilot Study	Spinal Cord Injuries	No GBD
NCT00136188	Nitric Oxide (NO) Activity and Diabetic Nephropathy	Role of NO Activity for the Development of Diabetic Nephropathy	Diabetic Nephropathies	Diabetes, urinary diseases and male infertility
NCT00136604	Response to GSK Biologicals' Tritanrix-HepB/Hib-MenAC Vacc (4th Dose) at 15-24m & Mencevax ACWY at 24-30m	Assess Immunogenicity, Safety & Reactogenicity of a 4th Dose of GSK Biologicals' Tritanrix™-HepB/Hib-MenAC at 15-24 m & of a Dose of Mencevax™ ACWY at 24-30 m in Subjects Primed With 3 Doses of Tritanrix™-HepB/Hib-MenAC	Hepatitis B && Meningococcal Infection && Diphtheria && Pertussis && Haemophilus Infection && Tetanus	Diarrhea, lower respiratory infections, meningitis, and other common infectious diseases AND Hepatitis
NCT00136786	Effect of Memantine Versus Bupropion on Smoking Relapse in Nicotine-Dependent Individuals - 3	Effect of Memantine Versus Bupropion on Smoking Relapse in Nicotine-Dependent Individuals	Tobacco Use Disorder	No GBD
NCT00136812	Treating Tobacco Dependence in Inpatient Psychiatry - 1	Treating Tobacco Dependence in Inpatient Psychiatry	Tobacco Use Cessation && Tobacco Use Disorder	Mental and behavioral disorders
NCT00137124	L-Arginine Metabolism in Essential Hypertension	Transport and Metabolism of L-arginine: Role for Endothelial Dysfunction in Essential Hypertension	Essential Hypertension	Cardiovascular and circulatory diseases
NCT00137215	Evaluation of Silverlon Dressing for Autogenous Skin Donor Sites	Evaluation of Silverlon Dressing for Autogenous Skin Donor Sites	Burns	Injuries
NCT00137280	Implementing Effective, Collaborative Care for Schizophrenia (EQUIP-2)	Implementing Effective, Collaborative Care for Schizophrenia	Schizophrenia && Chronic Illness && Unemployment && Weight Gain && Psychotic Disorder	Mental and behavioral disorders
NCT00138203	Suberoylanilide Hydroxamic Acid in Treating Patients With Stage IIIB, Stage IV, or Recurrent Non-Small Cell Lung Cancer	A Phase II Study of Suberoylanilide Hydroxamic Acid (SAHA) in Patients With Relapsed Non-Small Cell Lung Cancer	Lung Cancer	Neoplasms
NCT00138424	Cidofovir in Renal Transplant Recipients With BKVN	A Randomized, Placebo-Controlled, Dose-Escalation Study to Assess the Safety and Effect of Cidofovir in Renal Transplant Recipients With BK Virus Nephropathy	BK Virus (Nephropathy)	Congenital anomalies AND Diabetes, urinary diseases and male infertility
NCT00138944	Effectiveness of Eplerenone to Improve Target Organ Damage in Patients With Resistant Arterial Hypertension	Effectiveness of Eplerenone to Improve Target Organ Damage in Patients With Resistant Arterial Hypertension	Essential Hypertension	Cardiovascular and circulatory diseases AND Diabetes, urinary diseases and male infertility
NCT00139490	Home-Based Program to Treat High Blood Pressure in African Americans	Home-Based Blood Pressure Interventions for African Americans	Cardiovascular Diseases && Heart Diseases && Hypertension	Cardiovascular and circulatory diseases AND Diabetes, urinary diseases and male infertility
NCT00139529	Education and Counseling for Abstinence From Tobacco After Pregnancy	Postpartum Maintenance of Abstinence From Tobacco	Cardiovascular Diseases && Heart Diseases	No GBD
NCT00139919	Progressively Decreasing Titration Schedules of Bifeprunox in Subjects With Schizophrenia or Bipolar Disorder	A Randomized, Double-Blind, Placebo-Controlled, Sequential Panel Study of the Safety and Tolerability of Progressively Decreasing Titration Schedules of Bifeprunox in Subjects With Either Schizophrenia or Bipolar Disorder With an Optional Open-Label 26-Week Extension Study	Schizophrenia && Schizoaffective Disorder && Bipolar Disorder	Mental and behavioral disorders
NCT00140790	Valsartan in Cardiovascular Disease With Renal Dysfunction (The V-CARD) Study	Effects of Valsartan on Cardiovascular Events in Patients With Renal Dysfunction	Hypertension	Cardiovascular and circulatory diseases AND Diabetes, urinary diseases and male infertility
NCT00141024	Safety of and Immune Response to the Experimental Preventive HIV Vaccine, EP HIV-1090, in Healthy, HIV-1 Uninfected Adults	A Phase I Clinical Trial to Evaluate the Safety and Immunogenicity of the Recombinant Protein Vaccine EP-1043 and the DNA Vaccine EP HIV-1090 Given Alone or in Combination in Healthy, HIV-1-Uninfected Adult Participants	HIV Infections	HIV/AIDS
NCT00141518	DAPHNE (Duodopa in Advanced Parkinson's: Health Outcomes & Net Economic Impact)	A Long-term Health Economics Study of Intraduodenal Levodopa (Duodopa®) in Routine Care for Patients With Advanced Idiopathic Parkinson's Disease With Severe Motor Fluctuations and Hyper-/Dyskinesia	Advanced Idiopathic Parkinson's Disease	Neurological disorders
NCT00141908	Prevention of Preterm Delivery in Twin Pregnancies by 17 Alpha-hydroxyprogesterone Caproate	Prevention of Preterm Delivery in Twin Pregnancies by 17 Alpha-hydroxyprogesterone Caproate	Preterm Delivery	Maternal disorders
NCT00142623	Tailored Videos to Reduce Tobacco Smoke Exposure Among Pregnant Women and Newborns	Reducing ETS Exposure of Pregnant Women and Newborns	Cardiovascular Diseases && Heart Diseases	No GBD
NCT00142818	Modafinil and Naltrexone to Reduce Cocaine and Alcohol Dependence	A Phase II, Double-blind, Placebo-Controlled, Pilot Trial of the Combination of Modafinil and Naltrexone for the Treatment of Cocaine and Alcohol Dependence	Alcohol-Related Disorders && Alcoholism && Cocaine-Related Disorders	Mental and behavioral disorders
NCT00142948	Naltrexone and Adrenergic Agents to Reduce Heroin Use in Heroin Addicts	Heroin Addiction Treatment: Naltrexone and Adrenergic Agents	Heroin Dependence	Mental and behavioral disorders
NCT00144417	TBTC Study 28: Moxifloxacin Versus Isoniazid for TB Treatment	TBTC Study 28: Evaluation of a Moxifloxacin-based, Isoniazid-sparing Regimen for Tuberculosis Treatment	Tuberculosis	Tuberculosis
NCT00145912	Primary Care Based Depression Prevention for Adolescents/Young Adults/Young Adults and Young Adults	Primary Care Based Depression Prevention for Adolescents/Young Adults/Young Adults and Young Adults	Depression	Mental and behavioral disorders
NCT00146471	Efficacy and Safety of Levetiracetam in the Inpatient Treatment of Alcohol Withdrawal Syndrome	Efficacy and Safety of Levetiracetam in the Inpatient Treatment of Alcohol Withdrawal Syndrome [Sicherheit Und Wirksamkeit Von Levetiracetam (Keppra) für Die Behandlung Des stationären Alkoholentzugsyndroms]	Alcohol Withdrawal Syndrome	Mental and behavioral disorders
NCT00147056	MRI-Guided Focused Ultrasound Feasibility Study for Brain Tumors	A Feasibility Study to Evaluate the Safety and Feasibility of Transcranial MRI-Guided Focused Ultrasound Surgery in the Treatment of Brain Lesions	Glioblastoma && Recurrent Metastatic Cancer to the Brain	Neoplasms
NCT00147784	HEPMET-1: Evaluate the Feasibility, Mental Sideeffects and the Efficacy of Hepatitis C Treatment in a MMT Group.	HEPMET-1: Evaluate the Feasibility, Mental Sideeffects and the Efficacy of Hepatitis C Treatment in a Methadone Maintenance Treated (MMT) Opioid Addicted Group.	Opiate Dependence && Hepatitis	Hepatitis
NCT00147966	Assessment of Rituximab's Immunomodulatory Synovial Effects (The ARISE Study)	Assessment of the Immunomodulatory Effects of Rituximab in Seropositive Rheumatoid Arthritis Using Arthroscopic Synovial Biopsies	Rheumatoid Arthritis	Musculoskeletal disorders
NCT00148525	The Study of Automated Telephone Programs for the Maintenance of Dietary Change	Trial of 2 TeleComputer Diet Change Maintenance Programs	Cancer	Neoplasms
NCT00150800	Open-label Follow up Trial to Evaluate Long-term Safety and Efficacy of Brivaracetam in Subjects Aged 16 Years or Older Suffering From Epilepsy.	An Open-label, Multi-center, Follow-up Trial to Evaluate Long Term Safety and Efficacy of Brivaracetam Used as Adjunctive Treatment at a Flexible Dose up to a Maximum of 200 mg/Day in Subjects Aged 16 Years or Older Suffering From Epilepsy.	Epilepsy	Neurological disorders
NCT00150839	Hippocampal Volume in Young Patients With Major Depression Before and After Combined Antidepressive Therapy	Hippocampal Volume in Young Patients With Major Depression Before and After Combined Antidepressive Therapy - a Monocentric, Double-Blind, Placebo-Controlled Trial	Depressive Disorder, Major	Mental and behavioral disorders
NCT00151203	Phase II Study of Biaxin, Revlimid, and Dexamethasone for Untreated Multiple Myeloma	A Phase II Study of Clarithromycin (Biaxin), Lenalidomide (Revlimid), and Dexamethasone (Decadron) for Newly Diagnosed Subjects With Multiple Myeloma	Multiple Myeloma	Neoplasms
NCT00152698	Effect of Irbesartan on Endothelial Function of the Retinal Vasculature in Patients With Hypercholesterolemia	A Randomised, Double-blind, Placebo-controlled, Phase III Trial to Study the Effect of Irbesartan on Endothelial Function of the Retinal Vasculature in Patients With Hypercholesterolemia	Hypercholesterolemia	No GBD
NCT00152750	Study of Clonidine on Sleep Architecture in Children With Tourette's Syndrome (TS) and Comorbid ADHD	Aggressive Behaviour in Children With Tourette's Syndrome (TS) and Comorbid Attention Deficit Hyperactivity Disorder (ADHD)	Tourette's Syndrome && Attention Deficit Hyperactivity Disorder	Mental and behavioral disorders
NCT00155493	Age-Related Changes in Proliferation and Differentiation Capacity of Human Preadipocytes From Periorbital Fat.		Aging	No GBD
NCT00156910	A Study Using Botulinum Toxin Type A as Headache Prophylaxis for Migraine Patients With Frequent Headaches		Migraine Disorders	Neurological disorders
NCT00158210	Rivastigmine For Methamphetamine Dependent Individuals	Double-Blind Randomized Placebo Controlled Trial of Rivastigmine (Excelon) as a Potential Medication for Methamphetamine Abuse	Substance-Related Disorders	No GBD
NCT00159250	Safety and Efficacy Study of Antisense Oligonucleotides in Duchenne Muscular Dystrophy	Restoring Dystrophin Expression in Duchenne Muscular Dystrophy: A Phase I/II Clinical Trial Using AVI-4658	Duchenne Muscular Dystrophy	Neurological disorders
NCT00160004	The Effect of Intensive Controlled Exercise in the Early Stages of Amyotrophic Lateral Sclerosis	The Effect of Intensive Controlled Exercise in the Early Stages of Amyotrophic Lateral Sclerosis	Amyotrophic Lateral Sclerosis	Neurological disorders
NCT00160875	Pre-operative Chemo (CPT11, Cisplatin), Radiotherapy, Plus Surgery for Resectable Esophageal Cancer	A Phase II Study to Assess the Efficacy of Combined Pre-operative Chemo (CPT11, Cisplatin), Radiotherapy (External Beam, Brachytherapy), Plus Surgery for Potentially Resectable Thoracic Esophageal Cancer	Esophageal Cancer	Neoplasms
NCT00162123	A Companion Study for Patients Enrolled in Prior/Parent Ipilimumab Studies	A Multi-Center, Open-Label, Phase II Study of Ipilimumab (MDX-010 Extended-Treatment Monotherapy or Follow-up for Patients Previously Enrolled in Ipilimumab (MDX-010) Protocols.	Melanoma	Neoplasms
NCT00162513	Allogeneic Tumor Cell Vaccination in Patients With Chronic Myeloid Leukemia	Allogeneic Tumor Cell Vaccination in Patients With Chronic Myeloid Leukemia	Chronic Myeloid Leukemia	Neoplasms
NCT00165802	A Phase I Open Label Study of E7974 Administered on a Day 1 of 21-Day Cycle In Patients With Advanced Solid Tumors	A Phase I Open Label Study of E7974 Administered on Day 1 of a 21-Day Cycle In Patients With Advanced Solid Tumors	Cancer, Malignant Tumors	Neoplasms
NCT00166192	Treatment of Melasma With Jessner's Solution vs. Trichloroacetic Acid	Treatment of Melasma With Jessner's Solution vs. Trichloroacetic Acid: A Comparison of Clinical Efficacy	Melasma	Skin and subcutaneous diseases
NCT00167505	All About Youth: Evaluation of Sexual Risk Avoidance and Risk Reduction Programs for Middle School Students	SIP 4-04 Evaluation of Abstinence-Only and Abstinence-Plus Program to Prevent HIV, STD, and Pregnancy Among Middle School Students	Sexually Transmitted Diseases && Pregnancy && HIV Infections	HIV/AIDS
NCT00168064	Safety and Efficacy of Nitrogen Mustard in Treatment of Mycosis Fungoides	A Phase II Pivotal Trial to Evaluate the Safety and Efficacy of Nitrogen Mustard (NM) 0.02% Ointment Formulations in Patients With Stage I or IIA Mycosis Fungoides (MF)	Mycosis Fungoides	Neoplasms
NCT00168428	A Study Using Botulinum Toxin Type A as Headache Prophylaxis for Migraine Patients With Frequent Headaches		Migraine Disorders	Neurological disorders
NCT00168545	Immunology of Non-specific Effects of Vaccine	Non-specific Effects of Vaccines - In Search of the Immunological Background	Measles && Diphtheria && Tetanus && Pertussis	Diarrhea, lower respiratory infections, meningitis, and other common infectious diseases
NCT00169637	Evaluation of the Efficacy and Safety of Recombinant Human Growth Hormone (rhGH) in the Treatment of Children With Short Bowel Syndrome	Evaluation of the Efficacy and Safety of Recombinant Human Growth Hormone (rhGH) in the Treatment of Children With Short Bowel Syndrome	Short Bowel Syndrome	Digestive diseases (except cirrhosis)
NCT00169923	Anti-Inflammatory Effects of Rosiglitazone in Patients With Stage 4 and 5 Chronic Kidney Disease	Anti-Inflammatory Effects of Rosiglitazone in Patients With Stage 4 and 5 Chronic Kidney Disease	Chronic Kidney Disease && Inflammation	Diabetes, urinary diseases and male infertility
NCT00170209	Rifampin Versus Isoniazid for the Treatment of Latent Tuberculosis Infection in Children (P4v9)	A Randomized Trial to Compare Effectiveness of 4 Months Rifampin (4 RIF) With 9 Months Isoniazid (9 INH) in the Prevention of Active TB in Children: The P4v9 Trial	Latent Tuberculosis Infection	Tuberculosis
NCT00170248	Computer-Based Decision Support in Managing Asthma in Primary Care	Evaluating the Impact of Computer-Based Decision Support for the Management of Asthma in Primary Care	Asthma	Chronic respiratory diseases
NCT00172367	Chemoprevention Trial for Uremia-Associated Urothelial Carcinoma		Carcinoma, Transitional Cell	Neoplasms
NCT00172419	The Effects of Atorvastatin on Vulnerable Plaques in Untreated Dyslipidemic Patients.	Statin-Induced Vulnerable Plaque Regression After Atorvastatin Treatment: Serial Evaluation by 18F-Fluorodeoxyglucose Positron Emission Tomography Study	Hyperlipidemia	Digestive diseases (except cirrhosis) AND Neurological disorders
NCT00173108	Early Intervention for Preterm Infants	Early Intervention for Preterm Infants	Premature Birth	Neonatal disorders
NCT00173251	The Difference in Presentation Level of Variant Receptors in Female Breast Tissue in Macromastia and Micromastia		Aging	Gynecological diseases
NCT00173407	PTEN and IGFBP-3 Correlation in Ovarian Carcinoma Invasion	Correlation of PTEN and IGFBP-3 in the Invasion of Ovarian Endometrioid Carcinoma	Ovarian Cancer	Neoplasms
NCT00173693	What is the Best Policy to Prevent Osteoporotic Fracture?		Osteoporosis or Osteopenia	Musculoskeletal disorders
NCT00175162	A Comparison of Fixation Method in Total Knee Arthroplasty - Low Viscosity Versus High Viscosity Bone Cement	A Comparison of Fixation Method in Total Knee Arthroplasty - Low Viscosity Versus High Viscosity Bone Cement. A Prospective Randomized Migration- and Bone Density Study on Primary Cemented Knee Implants.	Osteoarthritis	Musculoskeletal disorders
NCT00175409	Breast Feeding Analgesia in Preterm Infants	Breast Feeding Analgesia in Preterm Infants	Pain	No GBD
NCT00175487	Comparison of Hip Resurfacing to Large Femoral Head Total Hip Arthroplasty	Femoral Head Resurfacing Versus a Large Femoral Head (Durom®) Total Hip System: A Prospective Randomized Trial	Osteoarthritis && Avascular Necrosis	Musculoskeletal disorders
NCT00175500	Comparison of Conventional and Large Diameter Femoral Heads for the Prevention of Hip Dislocation	A Randomized Multi-Centre Controlled Trial of Large Diameter (36/40 mm) Versus Conventional Diameter (32 mm) Femoral Heads for the Prevention of Post Revision Arthroplasty Dislocation	Hip Dislocation	Musculoskeletal disorders
NCT00175591	The Effect of Femoral Nerve Block on Opioid Requirements After Surgery for a Femur Fracture in Children	The Effect of Femoral Nerve Block on Opioid Requirements Following Femoral Fracture Fixation With Flexible Nails in the Paediatric Population: A Double Blind, Prospective Randomized Clinical Trial	Pain, Postoperative	Skin and subcutaneous diseases
NCT00175630	The Effect of Femoral Nerve Block on Postoperative Opioid Use After Anterior Cruciate Ligament (ACL) Reconstruction	Effect of Femoral Nerve Block on Opioid Requirements Following Anterior Cruciate Ligament Reconstruction: A Double Blind, Prospective Randomized Controlled Trial	Pain, Postoperative	Mental and behavioral disorders
NCT00175656	Titanium Elastic Nails in the Treatment of Pediatric Femur Fractures	Titanium Elastic Nails in the Treatment of Paediatric Femoral Fractures: A Prospective Randomized Clinical Trial of Eliminating Nail Protrusion to Decrease Soft Tissue Complications	Femur Fracture	Skin and subcutaneous diseases
NCT00175669	Trial of a Botulinum A Toxin (Botox) Injection in the Gastrocnemius Muscle in Children With Idiopathic Toe Walking	Randomized Controlled Trial of a Botulinum A Toxin (Botox) Injection in the Gastrocnemius Muscle in Children With Idiopathic Toe Walking	Idiopathic Toe Walking	No GBD
NCT00175851	Open Label Trial to Study the Long-term Safety and Efficacy of Seletracetam for the Treatment of Epilepsy	An Open-label, Multicenter, Follow-up Trial to Evaluate the Long-term Safety and Efficacy of Seletracetam Used as Adjunctive Treatment Using a Flexible Dosing Scheme of 4 to 80 mg b.i.d. in Subjects Aged 16 Years or Older Suffering From Epilepsy	Epilepsy	Neurological disorders
NCT00175864	Open Label Study (Everyone Who Participates Receives Drug) to Further Determine How Safe and Effective Oral Treatment of Seletracetam is in Patients With Refractory Epilepsy.	Open Label, Multicenter Study of the Safety and Efficacy of Oral Treatment With Immediate Release Seletracetam (Ucb 44212) at Individualized Doses up to a Maximum of 160mg/Day in Refractory Epileptic Patients.	Epilepsy	Neurological disorders
NCT00176631	Licorice Root Extract and Docetaxel in Treating Patients With Metastatic Prostate Cancer That Did Not Respond to Hormone Therapy	A Phase II Trial of Licorice Root and Docetaxel in Patients With Hormone Refractory Prostate Cancer	Prostate Cancer	Neoplasms
NCT00177710	Pharmacokinetic Profile of Inhaled Liposomal Amphotericin B in Lung Transplant Recipients - Ambisome Study	Pharmacokinetic Profile of Inhaled Liposomal Amphotericin B in Lung Transplant Recipients - Ambisome Study	Lung Transplantation && Fungal Infections	Diarrhea, lower respiratory infections, meningitis, and other common infectious diseases
NCT00177853	Celecoxib, Irinotecan and Concurrent Radiotherapy in Preoperative Pancreatic Cancer	A Phase I Study of Celecoxib, Irinotecan and Concurrent Radiotherapy in the Preoperative Treatment of Pancreatic Cancer	Pancreatic Cancer	Neoplasms
NCT00181298	Memantine in Systemic Lupus Erythematosus	Memantine in Systemic Lupus Erythematosus	Systemic Lupus Erythematosus	Musculoskeletal disorders
NCT00181649	Recombinant Human Prolactin for Lactation Induction	Recombinant Human Prolactin for Lactation Induction in Adoptive Mothers	Lactation	No GBD
NCT00181753	Study of Glutamate and Glutamine Metabolism in Burn Patients Receiving Enteral or Parenteral Nutrition	Study of Glutamate and Glutamine Metabolism in Burn Patients Receiving Enteral or Parenteral Nutrition	Burns	Injuries
NCT00182143	PROphylaxis for ThromboEmbolism in Critical Care Trial (PROTECT)	PROphylaxis for ThromboEmbolism in Critical Care Trial (PROTECT)	Critical Illness && Deep Venous Thrombosis	Cardiovascular and circulatory diseases
NCT00182767	Ixabepilone and Liposomal Doxorubicin in Treating Women With Advanced Ovarian Epithelial, Primary Peritoneal Cavity, or Fallopian Tube Cancer or Metastatic Breast Cancer	A Phase I/II Study of BMS-247550 and Pegylated Liposomal Doxorubicin (Doxil®) in Patients With Advanced Epithelial Ovarian Cancer or Primary Peritoneal Cancer Who Have Been Previously Treated With a Platinum and a Taxane	Fallopian Tube Cancer && Female Reproductive Cancer && Primary Peritoneal Cavity Cancer && Recurrent Breast Cancer && Recurrent Ovarian Epithelial Cancer && Stage III Ovarian Epithelial Cancer && Stage IV Breast Cancer && Stage IV Ovarian Epithelial Cancer	Neoplasms
NCT00182832	e-CHAMP: Enhancing Care for Hospitalized Older Adults With Memory Problems	Enhancing Care for Hospitalized Older Adults With Cognitive Impairment	Cognitive Impairment && Delirium	Mental and behavioral disorders
NCT00183053	Proximity Alarms to Reduce Patient Falls	Trial of Proximity Alarms to Reduce Patient Falls	Aging	No GBD
NCT00183261	Immune Response to a Therapeutic HIV Vaccine Followed by Treatment Interruption in Patients With Acute or Recent HIV Infection	A Randomized Phase II Study of Therapeutic Immunization and Treatment Interruption Among Subjects Who Began Potent Antiretroviral Therapy Within 30 Days of Diagnosis of Acute or Recent HIV Infection	HIV Infections	HIV/AIDS
NCT00183963	A Pilot Clinical Trial to Evaluate the Biological Activity of Fulvestrant in Breast Ductal Carcinoma in Situ (DCIS)	A Pilot Clinical Trial to Evaluate the Biological Activity of Fulvestrant in Breast Ductal Carcinoma in Situ (DCIS)	Breast Carcinoma	Neoplasms
NCT00185601	Internet Diabetes Self-Management Workshop	Internet Diabetes Self-Management Evaluation	Diabetes Mellitus, Type 2	Diabetes, urinary diseases and male infertility
NCT00185705	Treatment of Insulin Resistance in Hypertensive, Obese Adolescents	Randomized, Placebo Controlled, Double Blind Trial of Telmisartan in Hypertensive, Obese Adolescents	Hypertension && Insulin Resistance && Dyslipidemia	Diabetes, urinary diseases and male infertility
NCT00186043	Seroquel in the Treatment of Dysphoric Hypomania in Bipolar II	A Double-Blind, Placebo-Controlled Trial of Seroquel for the Treatment of Dysphoric Hypomania in Bipolar II Patients	Bipolar II Disorder	Mental and behavioral disorders
NCT00189007	Antenatal Allopurinol During Fetal Hypoxia	Does Antenatal Allopurinol Administration Reduce Post-hypoxic-ischemic Reperfusion Damage During Fetal Hypoxia in the Newborn?	Fetal Hypoxia && Reperfusion Injury	Neonatal disorders
NCT00189527	Assist Control Versus Pressure Support Modes for Domiciliary Noninvasive Ventilation in Chronic Respiratory Failure	Assist Control Versus Pressure Support Modes for Domiciliary Noninvasive Ventilation	Chronic Respiratory Failure	No GBD
NCT00190918	A Trial for Patients With Gestational Trophoblastic Disease	A Phase II Trial of Pemetrexed (Alimta) in the Treatment of Recurrent or Persistent Low Risk Gestational Trophoblastic Tumor	Trophoblastic Neoplasms && Uterine Neoplasms && Hydatidiform Mole && Choriocarcinoma	Maternal disorders AND Neoplasms
NCT00197275	Lot-to-lot Consistency of Tritanrix™-HepB/Hib-MenAC & Its Non-inferiority vs Tritanrix™-HepB/Hiberix™ in Infants	Demonstrate Lot-to-lot Consistency of Final Production Method of GSK Biologicals' Hib-MenAC Vaccine Mixed Extemporaneously With Tritanrix™-HepB & Demonstrate Its Non-inferiority vs Tritanrix™-HepB/Hiberix™ in Healthy Infants at 2,4&6 Months	Healthy Subjects && Infant && Meningitis, Meningococcal && Meningitis, Haemophilus	Diarrhea, lower respiratory infections, meningitis, and other common infectious diseases
NCT00197496	Body Weight Supported Treadmill Training Following Hip Fracture	Body Weight Supported Treadmill Training Following Hip Fracture	Hip Fracture	No GBD
NCT00198770	Dietary Compensation With Substitution of Meat Products With White Button Mushrooms.	Does Substitution of Meat Products With White Button Mushrooms Have Potential for Weight Reduction? Studies of the Level of Short and Intermediate-term Caloric Compensation, Satiety, and Dietary Satisfaction Among Lean and Obese Men and Women.	Obesity	No GBD
NCT00200746	Treatment of Alcohol-Related Hepatitis With Arginine	Arginine Treatment for Alcoholic Hepatitis	Alcoholic Hepatitis	Cirrhosis of the liver
NCT00200785	Identifying the Anti-Blood-Clotting Compounds in Garlic	Identification of the Antiplatelet Compounds of Garlic Ex Vivo	Arteriosclerosis && Intracranial Arteriosclerosis	Cardiovascular and circulatory diseases
NCT00200850	Immunotherapy Administered Under the Tongue to Treat Dust Mite Allergy	Sublingual Immunotherapy in Dust Mite Allergy	Asthma	Chronic respiratory diseases
NCT00201058	Tailored Asthma Management for Urban Teens	Tailored Asthma Management for Urban Teens	Asthma	Chronic respiratory diseases
NCT00201448	Evaluation of the Immunogenicity and Efficacy of the Towne Strain of CMV in Seronegative Women	Epidemiology of Cytomegalovirus -- Evaluation of the Immunogenicity and Efficacy of the Towne Strain of CMV in Seronegative Women: A Phase II-III Study	Cytomegalovirus Infections	Musculoskeletal disorders
NCT00201513	Anticipatory Muscle Control and Effect of Stabilizing Exercises in Patients With Subacute and Chronic Low Back Pain	Randomized Controlled Trial of Stabilizing Exercises and Effect on Anticipatory Muscle Control in Patients With Subacute and Chronic Low Back Pain	Low Back Pain	Musculoskeletal disorders
NCT00202163	ANDRO 2002: Dehydroepiandrosterone (DHEA) or Testosterone Versus Placebo in Men With Sexual Dysfunction	A Randomized Double-Blind Placebo-Controlled Study Comparing the Safety and Efficacy of Dehydroepiandrosterone (DHEA) or Testosterone Versus Placebo in Men With Sexual Dysfunction	Erectile Dysfunction	Diabetes, urinary diseases and male infertility AND Mental and behavioral disorders
NCT00202644	A Study of Anagrelide and Hydroxyurea in High-Risk Essential Thrombocythemia Patients	A Phase IIIb, Randomized, Open Label Study to Compare the Safety, Efficacy and Tolerability of Anagrelide Hydrochloride Versus Hydroxyurea in High-Risk Essential Thrombocythaemia Patients.	Thrombocythemia, Hemorrhagic	Neoplasms
NCT00202891	Sisomicin Cream Vs Nadifloxacin Cream in Primary Pyodermas (Study P04460)(TERMINATED)	Sisomicin Cream Vs Nadifloxacin Cream in Primary Pyodermas	Pyoderma	Skin and subcutaneous diseases
NCT00203411	Bevacizumab Plus Capecitabine (Xeloda) in Patients With Untreated Metastatic Colorectal Cancer	A Phase II Trial to Evaluate the Efficacy and Safety of Bevacizumab in Combination With Capecitabine (Xeloda) in Frail Patients With Untreated Metastatic Colorectal Cancer	Colorectal Cancer	Neoplasms
NCT00203424	Treatment of Prostate Cancer With Adjuvant Bevacizumab Plus Erlotinib	A Phase II Trial of Adjuvant Bevacizumab and Erlotinib in Patients at High Risk for Early Relapse Following Radical Prostatectomy for Prostate Cancer	Prostate Cancer	Neoplasms
NCT00203593	Exercise and Prevention of Syncope: EXPOSE	EXercise for the Prevention of Syncope Evaluation	Syncope	No GBD
NCT00204516	Vaccination With Tumor mRNA in Metastatic Melanoma - Fixed Combination Versus Individual Selection of Targeted Antigens	Pilot Study of Intradermal Vaccination of Melanoma Patients With a Fixed Combination of mRNAs Compared to an Individualized Selection After Analysis of Antigen Expression in Tumor Tissue	Malignant Melanoma	Neoplasms
NCT00205153	A Team Model of Hypertension Care in African Americans	A Team Model of Hypertension Care in African Americans	Hypertension	Cardiovascular and circulatory diseases AND Diabetes, urinary diseases and male infertility
NCT00206076	Mycophenolate Mofetil Immunosuppression Without/With Reduced Dose Calcineurin Inhibitor Long After Liver Transplantation	CellCept (Mycophenolate Mofetil, MMF) Maintenance Immunosuppression in Liver Transplant Recipients With Long-term Follow-up Post-transplantation for Non-Autoimmune Liver Disease - A Prospective, Randomized, Multicenter Trial.	Liver Disease	Cirrhosis of the liver AND Digestive diseases (except cirrhosis)
NCT00206791	Osteoconduction Potential of an Injectable Calcium Phosphate in Orthopaedic Surgery in Fillings of Osseous Defects	Study of Osteoconduction Potential of an Injectable Calcium Phosphate in Orthopaedic Surgery in Fillings of Osseous Defects From Various Origins	Grafting, Bone	No GBD
NCT00207051	BMS-582664 in Combination With Erbitux in Patients With Advanced Gastrointestinal Malignancies	Phase I Dose Escalation Study to Determine the Safety, Pharmacokinetics and Pharmacodynamics of BMS-582664 in Combination With Full Dose Erbitux in Patients With Advanced Gastrointestinal Malignancies Who Have Failed Prior Therapy	Colorectal Cancer	Neoplasms
NCT00208221	Higher Dose of Ramipril Versus Addition of Telmisartan-Ramipril in Hypertension and Diabetes	Comparison of a Higher Dose of Ramipril to the Addition of Telmisartan 80 mg+Ramipril 10 mg in Patients With Hypertension and Diabetes	Hypertension && Type 2 Diabetes && Albuminuria	Diabetes, urinary diseases and male infertility
NCT00208611	Vitamin B12 Status and Response to Vitamin B12 Supplementation in Patients With Parkinson's Disease	Assessment of Cobalamin Status and Responses to Supplementation in Patients With Parkinson's Disease : a Pilot Study	Parkinson's Disease	Neurological disorders
NCT00209053	SMART Trial Longitudinal Follow-Up:Off-Pump Versus On-Pump Coronary Artery Bypass Surgery	A Prospective, Randomized Comparison of Graft Patency and Clinical Outcomes After Coronary Bypass Surgery Performed With and Without the Use of Cardiopulmonary Bypass:Longitudinal Follow-Up	Coronary Artery Disease	Cardiovascular and circulatory diseases
NCT00209092	Randomized Phase II Trial Induction Therapy for Early Stage Breast Cancer	Randomized Phase II Trial of Sequential Docetaxel Followed by Capecitabine Versus Concomitant, Dose-Dense Docetaxel/Capecitabine as in Induction Therapy for Early Stage Breast Cancer	Breast Cancer	Neoplasms
NCT00211432	Treatment of Pseudovitellium Detachment With Open-Label Anecortave Acetate Sterile Suspension (15 mg)		Pseudovitellium Detachment && Eye Diseases	Sense organ diseases
NCT00211614	Proton Pump Inhibitor Therapy for Mild to Moderate Obstructive Sleep Apnea	Proton Pump Inhibitor Therapy for Mild to Moderate Obstructive Sleep Apnea	Obstructive Sleep Apnea && Gastroesophageal Reflux	Neurological disorders
NCT00212212	Selenium Supplementation of Patients With Cirrhosis	Human Selenium Nutritional Requirement and Biomarkers in Health and Disease	Cirrhosis	Cirrhosis of the liver
NCT00213863	Implantation of Porous Titanium Prosthesis in Laryngeal Surgery	Implantation of Porous Titanium Prosthesis in Laryngeal Surgery	Vocal Cord Paralysis	Chronic respiratory diseases
NCT00216762	Safety Study of Rituximab (Rituxan®) in Chronic Urticaria	Phase I/II Open Label Evaluation of the Safety and Efficacy of Rituximab in Patients With Chronic Urticaria (The Rituximab Urticaria Study - "RUSTY")	Urticaria	Skin and subcutaneous diseases
NCT00216788	The Effect of Nexium on Transmucosal Esophageal Leak	The Effect of Proton Pump Inhibitors on Transmucosal Esophageal Leak	Reflux && Esophagitis && Barrett's Esophagus	Digestive diseases (except cirrhosis)
NCT00216931	Treatment of Elevated Arterial Pulmonary Pressure With Inhaled Iloprost	Treatment of Elevated Arterial Pulmonary Pressure With Inhaled Iloprost	Persistent Pulmonary Hypertension && Respiratory Distress Syndrome	Neonatal disorders
NCT00217425	Bevacizumab and Combination Chemotherapy in Treating Patients With Peripheral T-Cell Lymphoma or Natural Killer Cell Neoplasms	Bevacizumab and CHOP (A-CHOP) in Combination for Patients With Peripheral T-Cell or Natural Killer Cell Neoplasms	Lymphoma	Neoplasms
NCT00217620	S0505 Sorafenib in Treating Patients With Advanced Soft Tissue Sarcomas	Phase II Trial of BAY-9006 (NSC #724772) in Advanced Soft Tissue Sarcomas	Sarcoma	Neoplasms
NCT00217633	Pelvic Exenteration in Treating Patients With Recurrent Cervical Cancer	Prospective Evaluation of Pelvic Exenteration in Patients With Recurrent Cervical Cancer	Cervical Cancer	Neoplasms
NCT00217867	Educational and Supportive Interventions to Prevent Cardiopulmonary Rehospitalization	A RCT to Reduce Cardiopulmonary Rehospitalization	Cardiovascular Diseases && Heart Diseases	No GBD
NCT00217919	Reducing Risk Factors in Peripheral Arterial Disease	Reducing Risk Factors in Peripheral Arterial Disease	Cardiovascular Diseases && Peripheral Vascular Diseases	Cardiovascular and circulatory diseases
NCT00217984	Intensive Intervention for Smokers - 6	Intensive Intervention for Smokers in Alcohol Treatment	Tobacco Use Disorder && Alcohol Dependence	Mental and behavioral disorders
NCT00218023	Medications for Stopping Cocaine Dependence and Preventing Relapse	Screening Medications for Cocaine Cessation and Relapse Prevention	Cocaine Abuse && Cocaine-Related Disorders	Mental and behavioral disorders
NCT00218036	Pharmacotherapy Dosing Regimen in Cocaine and Opiate Dependent Individuals - 8	Pharmacotherapy Dosing Regimen in Cocaine and Opiate Dependent Individuals	Cocaine Abuse && Opiate Dependence	Mental and behavioral disorders
NCT00218062	Effectiveness of Modafinil and D-amphetamine in Treating Cocaine Dependent Individuals	Pharmacotherapy Dosing Regimen (Cocaine Dependence Population)	Cocaine-Related Disorders	Mental and behavioral disorders
NCT00218296	Comparison Across Treatment Conditions to Reduce Smokeless Tobacco Use	Treatment of Smokeless Tobacco Users	Tobacco Use Disorder	No GBD
NCT00218374	Dextromethorphan, Gabapentin, and Oxycodone to Treat Opioid-Induced Hyperalgesia	Hyperalgesia in Methadone Patients: Can it be Treated?	Hyperalgesia && Opioid-Related Disorders	Mental and behavioral disorders
NCT00218426	Addiction Treatment in Russia: Oral vs. Naltrexone Implant	Addiction Treatment in Russia: Oral and Depot Naltrexone	Heroin Dependence && Opioid-Related Disorders	Mental and behavioral disorders
NCT00218465	Effectiveness of GW468816, an NMDA Glycine Site Antagonist, for Prevention of Relapse to Smoking	A Double-Blind, Placebo-Controlled Trial of the NMDA Glycine Site Antagonist, GW468816, for Prevention of Relapse to Smoking	Nicotine Dependence	Mental and behavioral disorders
NCT00220896	Prevention of Postoperative Delirium With Donepezil		Cognitively Normal Elderly Individuals	Mental and behavioral disorders
NCT00221273	Use of Graft Tensioner Device in ACL (Knee) Repair	Randomized Clinical Trial to Assess the Clinical Effectiveness of a Measured Objective Tensioning in Hamstring ACL Reconstruction	Torn Anterior Cruciate Ligament (Knee)	No GBD
NCT00221325	A Safety Study of Rituximab Plus MTX Injected Into the Cerebrospinal Fluid in the Treatment of Brain Lymphoma	Phase I Study of Intraventricular Administration of Rituximab in Combination With Methotrexate in the Treatment of Recurrent CNS and Intraocular Lymphoma	Central Nervous System Lymphoma && Intraocular Lymphoma	Neoplasms
NCT00221546	Influence of DHA-rich Supplement on DHA-status and Health Evolution of Patients With Cystic Fibrosis	Influence of DHA-rich Supplement on DHA-status and Health Evolution of Patients With Cystic Fibrosis	Cystic Fibrosis	No GBD
NCT00222742	Hypothermia in Children After Trauma	Pediatric Traumatic Brain Injury Consortium: Hypothermia	Traumatic Brain Injury	No GBD
NCT00222755	Improving Care for Patients With Bipolar Disorder	Improving Care for Veterans With Bipolar Disorder	Bipolar Disorder	Mental and behavioral disorders
NCT00222976	Oral vs Rectal Admin of Naproxen for Post-Vag Perineal Pain Control	Oral vs Rectal Administration of Naproxen for Post-Vaginal Perineal Pain Control: A Randomized Clinical Trial	Post-Vaginal Delivery Perineal Pain	Gynecological diseases
NCT00223236	Double Blind,Placebo Controlled Trial of Citicoline Therapy in Patients With Mania, Hypomania and Cocaine Abuse/Dependence	A Double-blind, Placebo-controlled Trial of Citicoline add-on Therapy in Patients With a History of Mania or Hypomania and Cocaine Abuse/Dependence	Mania && Hypomania && Cocaine Abuse,Dependence	Mental and behavioral disorders
NCT00223626	Topiramate to Reduce Cocaine Dependence	Lab Trials to Develop Medication for Cocaine Dependence	Cocaine-Related Disorders	Mental and behavioral disorders
NCT00223652	Telephone Administered Psychotherapy for the Treatment of Depression for Veterans in Rural Areas	Tele-Mental Health Intervention to Improve Depression Outcomes in CBOCs	Depressive Disorder && Depression	Mental and behavioral disorders
NCT00223704	Bradykinin Receptor Antagonism During Cardiopulmonary Bypass	Bradykinin Receptor Antagonism During Cardiopulmonary Bypass	Cardiopulmonary Bypass && Inflammation && Fibrinolysis && Surgery	No GBD
NCT00223795	Walking Aids in the Management of Knee Osteoarthritis	Walking Aids in the Management of Obesity-Related Knee Osteoarthritis	Obesity && Osteoarthritis	Musculoskeletal disorders
NCT00225355	Rosiglitazone Versus Placebo in Chronic Stable Angina	Insulin Sensitisation as a Novel Mechanism to Lessen Ischaemic Burden in Overweight Non-Diabetic Patients With Chronic Stable Angina: A Pilot Study	Angina Pectoris && Metabolic Syndrome X	Cardiovascular and circulatory diseases
NCT00225446	Micron Tracker: Computer-Assisted Orthognathic Surgery With a Third Generation Optic Repositioning System	Computer-Assisted Orthognathic Surgery With a Third Generation Optic Repositioning System.	Computer-Assisted Surgery && Maxillofacial Surgery	No GBD
NCT00225641	Assessment of Frequency of Surveillance After Curative Resection in Patients With Stage II and III Colorectal Cancer	COLOFOL - A Pragmatic Study to Assess the Frequency of Surveillance Tests After Curative Resection in Patients With Stage II and III Colorectal Cancer - a Randomised Multicentre Trial	Colorectal Cancer	Neoplasms
NCT00225758	Lapatinib in Metastatic Breast Cancer Resistant to Hormone Therapy	Lapatinib in Endocrine-Resistant Metastatic Breast Cancer	Metastatic Breast Cancer	Neoplasms
NCT00226226	Peripherally Inserted Central Catheter Placement by IV Team Nurses Using the Sonic Flashlight	Peripherally Inserted Central Catheter Placement by IV Team Nurses Using the Sonic Flashlight	Catheterization	No GBD
NCT00226434	Early vs Late Introduction of Antiretroviral Therapy in HIV-infected Patients With Tuberculosis (ANRS 1295 CAMELIA)	Early vs Late Introduction of Antiretroviral Therapy in Naive HIV-infected Patients With Tuberculosis in Cambodia	HIV Infection && Tuberculosis	HIV/AIDS AND Tuberculosis
NCT00226668	XERECEPT® (hCRF) for Primary Glioma Patients Requiring Dexamethasone to Treat Peritumoral Brain Edema	A Phase III Randomized, Double-Blind Study Comparing Human Corticotropin-Releasing Factor (hCRF) to Dexamethasone for Control of Symptoms Associated With Peritumoral Brain Edema in Patients With Primary Malignant Glioma	Brain Edema && Brain Tumor	Neoplasms
NCT00226811	An International Phase 2 Study Of SU011248 In Patients With Advanced / Metastatic Gastric Cancer Failing Chemotherapy	An Open Label International Multi-Center Phase 2 Activity And Safety Study Of SU011248 In Patients With Advanced / Metastatic Gastric Cancer Progressing Or Recurring After One Prior Chemotherapy	Stomach Neoplasms	Neoplasms
NCT00226902	Vascular Reactivity in Kidney Disease Patients	Integrated Studies in Vascular Reactivity and Anaemia Correction Therapy in Endstage Kidney Disease Patients	Kidney Failure, Chronic && Diabetes Mellitus, Type 1 && Diabetes Mellitus, Type 2	Diabetes, urinary diseases and male infertility
NCT00227019	Phase II Trial of Bevacizumab in Combination With Pemetrexed as 2nd Line Therapy in Patients With Stable Brain Metastases From Non-small Cell Lung Cancer	Phase II Trial of Bevacizumab in Combination With Pemetrexed as Second Line Therapy in Patients With Stable Brain Metastases From Non-small Cell Lung Cancer (NSCLC)(Excluding Squamous Cell Carcinoma)	Neoplasm Metastasis && Lung Cancer	Neoplasms
NCT00227292	Cipralex in Treatment of Depressive Symptoms and Chronic Back Pain	Cipralex in Treatment of Depressive Symptoms and Chronic Back Pain	Low Back Pain && Depression	Mental and behavioral disorders AND Musculoskeletal disorders
NCT00227565	Pemetrexed Disodium and Carboplatin in Treating Patients With Extensive-Stage Small Cell Lung Cancer	Phase II Trial of Pemetrexed Disodium and Carboplatin in Previously Untreated Extensive Stage Small Cell Lung Cancer	Lung Cancer	Neoplasms
NCT00228423	Trial of Clopidogrel After Surgery for Coronary Artery Disease (CASCADE Trial)	Clopidogrel After Surgery for Coronary Artery Disease (CASCADE Trial): Does Clopidogrel Prevent Saphenous Vein Graft Disease After Coronary Bypass?	Atherosclerosis	Cardiovascular and circulatory diseases
NCT00229372	Prolonged Exposure Versus Treatment as Usual in Chronic Posttraumatic Stress Disorder Combat and Terror Related Patients		Posttraumatic Stress Disorder	Mental and behavioral disorders
NCT00229385	Treatment With Ziprasidone for Schizophrenia Patients With Obsessive Compulsive Disorder (OCD)	Treatment With Ziprasidone for Schizophrenia Patients With Obsessive Compulsive Disorder (OCD)	Schizophrenia && Obsessive Compulsive Disorder	Mental and behavioral disorders
NCT00229411	Simulation Training as a Tool for Teamwork Improvement in Multidisciplinary Intensive Care Team	Experimental Like Observational Study of Teamwork Improvement in Multidisciplinary Intensive Care Team Before and After Simulation Training.	Education, Health	No GBD
NCT00229840	Evaluation of Functional MRI and DTI (Imaging Techniques) in Children With Epilepsy and Focal Brain Lesions	Advanced MR Imaging Evaluation Of Neurosurgical Candidates With Focal Abnormalities	Epilepsy	Neurological disorders
NCT00230152	Hybrid Imaging Modalities for the Evaluation of Infection	Nuclear Medicine for the Evaluation of Infection-the Added Value of Hybrid Imaging Modalities	Infectious Diseases	No GBD
NCT00230607	A Study of the Effects of Fabrazyme (Agalsidase Beta) on Mother's Lactation and on the Growth, Development and Immunologic Response of Their Infants	A Multicenter, Multinational Study of the Effects of Fabrazyme (Agalsidase Beta) Treatment on Lactation and Infants	Fabry Disease	No GBD
NCT00231049	Trial Evaluating Safety, Tolerability and Immune Response of AG-707	A Phase 1 Trial Evaluating Safety, Tolerability and Immune Response of AG-707 Compared to Placebo in HSV-2 Seropositive Patients	Genital Herpes	Skin and subcutaneous diseases
NCT00231218	Echinacea, Propolis and Vitamin C for URI Prevention in Preschoolers	the Effectiveness of Echinacea, Propolis and Vitamin C in the Prevention of Respiratory Tract Infections and Gastroenteritis in Preschool Age Children: a Prospective Study	Common Cold && Gastroenteritis	Diarrhea, lower respiratory infections, meningitis, and other common infectious diseases
NCT00231335	Efficacy and Safety Study of Escitalopram Augmentation in Treatment Resistant Schizophrenia	The Efficacy and Safety of Escitalopram Augmentation of Risperidone and Olanzapine in Treatment Resistant Schizophrenia: a Double Blind Placebo Controlled Pilot Study	Schizophrenia && Schizoaffective Disorder	Mental and behavioral disorders
NCT00231478	A Study of Kytril (Granisetron) in the Prevention of Post-Operative Nausea and Vomiting (PONV) in Pediatric Subjects Undergoing Tonsillectomy or Adenotonsillectomy	A Randomized, Double-blind Study of 2 Dose Levels of Kytril on the Prevention of Post-operative Nausea and Vomiting in Pediatric Patients Undergoing Surgery With General Anesthesia	Post-Operative Nausea and Vomiting	No GBD
NCT00232180	A Comparison Of Outcomes In Patients In New York Heart Association (NYHA) Class II Heart Failure When Treated With Eplerenone Or Placebo In Addition To Standard Heart Failure Medicines	The Effect Of Eplerenone Versus Placebo On Cardiovascular Mortality And Heart Failure Hospitalization In Subjects With NYHA Class II Chronic Systolic Heart Failure	Heart Failure	No GBD
NCT00232323	Simulation Training as a Tool to Decrease Occupational Stress in ICU Personnel	Experimental Like Study of Stress Reduction in Intensive Care Teams by Use of Simulation Training	Education, Health	No GBD
NCT00232362	Effect of Pioglitazone on Left Ventricular Diastolic Function in Type 2 Diabetes Mellitus	Effect of Pioglitazone on Left Ventricular Diastolic Function in Type 2 Diabetes Mellitus	Type 2 Diabetes Mellitus	Diabetes, urinary diseases and male infertility
NCT00233077	Patient Centered Randomized Controlled Trial	Patient Assistance to Reduce Breast Cancer Disparities	Early-Stage Breast Cancer	Neoplasms
NCT00233246	Fresh-Frozen Plasma Infusions to Reduce Risk of Bleeding Related to Invasive Procedures	Study of Hemostasis and Invasive Procedures (SHIP: A TMH CTN Study)	Blood Coagulation Disorders	Cardiovascular and circulatory diseases
NCT00233259	Lifestyle Modification Program to Reduce Risk of Coronary Heart Disease in Latina Women With Diabetes	CHD Lifestyle Modification for Latinas With Diabetes	Cardiovascular Diseases && Heart Diseases && Diabetes Mellitus, Type 2	Diabetes, urinary diseases and male infertility
NCT00233948	Nelfinavir Mesylate in Treating Patients With Recurrent, Metastatic, or Unresectable Liposarcoma	A Phase I/II Study of Nelfinavir in Liposarcoma	Adult Liposarcoma && Recurrent Adult Soft Tissue Sarcoma && Stage III Adult Soft Tissue Sarcoma && Stage IV Adult Soft Tissue Sarcoma	Neoplasms
NCT00234000	Azacitidine and Arsenic Trioxide in Treating Patients With Myelodysplastic Syndromes	A Phase I Multicenter Study of Arsenic Trioxide and Azacitidine in Patients With Myelodysplastic Syndromes	Leukemia && Myelodysplastic Syndromes	Neoplasms
NCT00234039	S0353, Gemcitabine in Treating Patients With Recurrent Bladder Cancer That Has Not Responded to Previous Bacillus Calmette-Guerin	Phase II Study of Intravesical Gemcitabine in Patients With Superficial Bladder Cancer Who Have Progressed Despite Intravesical BCG	Bladder Cancer	Neoplasms
NCT00234091	When to Start Anti-HIV Drugs in Children Infected With HIV (The PREDICT Study)	An Open Label, Randomized Study to Compare Antiretroviral Therapy (ART) Initiation When CD4 is Between 15% to 24% to ART Initiation When CD4 Falls Below 15% in Children With HIV Infection and Moderate Immune Suppression	HIV Infections	HIV/AIDS
NCT00234234	Predictors of the Response to Adalimumab in Rheumatoid Arthritis	Predictors of the Response to Adalimumab in Rheumatoid Arthritis	Rheumatoid Arthritis	Musculoskeletal disorders
NCT00235365	Metacognitive Therapy for Comorbid Insomnia	Metacognitive Therapy for Patients With a Psychiatric Disorder and Comorbid Insomnia.	Secondary Insomnia	Neurological disorders
NCT00235495	Albumin in Acute Ischemic Stroke Trial	A Phase III Randomized Multicenter Clinical Trial Of High-Dose Human Albumin Therapy For Neuroprotection In Acute Ischemic Stroke	Acute Ischemic Stroke	Cardiovascular and circulatory diseases
NCT00235690	Optimizing Dosing of Colistin for Infections Resistant to All Other Antibiotics, Approved NIH Protocol Dated 12.06.07(DMID Protocol #07-0036)	Pharmacokinetics and Pharmacodynamics of Intravenous Colistin- Pilot Study	Bacteremia && Pseudomonas Infections	Diarrhea, lower respiratory infections, meningitis, and other common infectious diseases AND Leprosy
NCT00235716	A Randomized, Clinical Trial of Vitamin E and Memantine in Alzheimer's Disease	CSP #546 - A Randomized, Clinical Trial of Vitamin E and Memantine in Alzheimer's Disease (TEAM-AD)	Alzheimer's Disease	Neurological disorders
NCT00235729	Lofexidine for Inpatient Opiate Detox	CSP #1024 - A Phase III, Randomized, Multi-Center, Double Blind, Placebo-Controlled Study of Safety and Efficacy of Lofexidine for Relief of Symptoms in Subjects Undergoing Inpatient Opiate Detoxification.	Opiate Addiction	Mental and behavioral disorders
NCT00235781	Single Dose Thymoglobulin for Induction in Adult Renal Allograft Recipients	Non-Phased Study of the Use of a Single Dose of Thymoglobulin for Immunosuppressive Induction in Renal Transplant Recipients as Compared to a Standard Four Dose Regimen	Kidney Transplantation	Diabetes, urinary diseases and male infertility
NCT00237068	A Randomized, Double-Blind, Placebo-Controlled Study of Gastroesophageal Reflux Disease Therapy.	A Randomized, Double-Blind, Placebo-Controlled Study of Gastroesophageal Reflux Disease Therapy ( Lansoprazole; Solutab) in the Management of Childhood Asthma	Asthma	Chronic respiratory diseases
NCT00237692	Hypertension Intervention Nurse Telemedicine Study (HINTS)	Behavioral/Pharmacological Telemedicine Interventions for BP Control	Hypertension	Cardiovascular and circulatory diseases AND Diabetes, urinary diseases and male infertility
NCT00237718	Provision of Antioxidant Therapy in Hemodialysis (PATH) Study	Provision of Antioxidant Therapy in Hemodialysis (PATH) Study	End-stage Renal Disease	Diabetes, urinary diseases and male infertility
NCT00237978	Control of Therapy of Acne Papulopustulosa by Visible Light With Waterfiltered Infrared and / or Adapalen (Differin Gel)	Control of Therapy of Acne Papulopustulosa by Visible Light With Waterfiltered Infrared and / or Adapalen (Differin Gel)	Acne Papulopustulosa	Skin and subcutaneous diseases
NCT00238238	Rituximab and/or Lenalidomide in Treating Patients With Follicular Non-Hodgkin's Lymphoma That is Not Refractory to Rituximab	A Randomized Phase II Trial of Rituximab Versus Lenalidomide (REVLIMIDﾙ, Cc-5013) (IND#73034) Versus Rituximab + Lenalidomide in Recurrent Follicular Non-Hodgkin Lymphoma (NHL) That is Not Rituximab-Refractory	Lymphoma	Neoplasms
NCT00238264	Radiation Therapy in Treating Young Patients With Gliomas	A Phase II Study of Conformal Radiotherapy In Patients With Low-Grade Gliomas	Brain Tumor && Central Nervous System Tumor	Neoplasms
NCT00239525	3-D Transcranial Ultrasound Analysis Study	3-D Transcranial Ultrasound Analysis Using Definity Injectable Suspension	Cerebrovascular Accident && Intracranial Hypertension	Cardiovascular and circulatory diseases
NCT00239577	A Trial of a Walter Reed Army Institute of Research (WRAIR) Live Attenuated Virus Tetravalent Dengue Vaccine in Healthy US Adults	Observer-Blind, Single Center, Controlled Study of 2 Doses of Various Formulations of the WRAIR Live Attenuated Tetravalent Dengue Vaccine Compared to a Placebo Control, Administered on a 0-6-Mth Schedule, to Healthy Adults	Dengue	Neglected tropical diseases excluding malaria
NCT00239720	hOKT3gamma1 (Ala-Ala) for the Treatment of Psoriatic Arthritis	Treatment of Psoriatic Arthritis With hOKT3gamma1 (Ala-Ala)	Arthritis, Psoriatic	Musculoskeletal disorders
NCT00240006	A Study Comparing Shared Solutionsﾮ Plus MS Center Support Versus Shared Solutionsﾮ Alone	An Open Label, Prospective Parallel Cohort Study Comparing A 90-day Copaxoneﾮ Adherence Enhancement Program Among Persons With Multiple Sclerosis Who Participate in Shared Solutionsﾮ Alone or in Partnership With Their MS Center	Multiple Sclerosis	Neurological disorders
NCT00240110	Valproate Efficacy in Cocaine-Bipolar Comorbidity	Valproate Efficacy in Cocaine-Bipolar Comorbidity	Bipolar Disorder && Cocaine Dependence	Mental and behavioral disorders
NCT00241631	Enhancement of in-Vitro GC Function in Patients With COPD	Enhancement of in-Vitro GC Function in Patients With COPD. A Randomised, Double Blind, Placebo Controlled, Parallel-Group Study to Investigate the Effect of Theophylline and Fluticasone on Induced Sputum Cells Obtained Form COPD Patients	COPD	Chronic respiratory diseases
NCT00241878	Preschool Based Obesity Prevention Effectiveness Trial	Preschool Based Obesity Prevention Effectiveness Trial	Cardiovascular Diseases && Heart Diseases && Obesity	No GBD
NCT00241891	Behavior Change Family Counseling to Reduce Rate of Weight Gain in At-Risk Children	Primary Care Obesity Prevention: One or Multiple Targets	Cardiovascular Diseases && Heart Diseases && Obesity	No GBD
NCT00241904	Reducing Total Cardiovascular Risk in an Urban Community	Reducing Total Cardiovascular Risk in an Urban Community	Cardiovascular Diseases && Heart Diseases && Coronary Disease && Diabetes Mellitus && Atherosclerosis && Cerebral Arteriosclerosis && Hypertension	Cardiovascular and circulatory diseases AND Diabetes, urinary diseases and male infertility
NCT00241969	Behavioral & Nutritional Treatment to Help CF Preschoolers Grow	A Multi-Site Randomized Clinical Trial of Behavioral and Nutrition Treatment Designed to Help Preschoolers With Cystic Fibrosis Optimize Growth	Cystic Fibrosis && Pancreatic Cystic Fibrosis	No GBD
NCT00242593	Rosiglitazone Effects on Cognition for Adults in Later Life	The Effects of Rosiglitazone on Cognition in Patients With MCI	Mild Cognitive Impairment	Mental and behavioral disorders
NCT00242619	Insulin Resistance in Patients With Mood Disorder		Depression && Bipolar Disorder && Insulin Resistance	Diabetes, urinary diseases and male infertility AND Mental and behavioral disorders
NCT00242827	Efficacy and Safety of Oral CEP-701 for the Treatment of Patients With Advanced Multiple Myeloma	An Open-Label Study of the Efficacy and Safety of Oral CEP-701 for the Treatment of Patients With Advanced Multiple Myeloma	Myeloma	Neoplasms
NCT00243061	AZD2171 in Treating Patients With Recurrent or Stage IV Melanoma	A Phase II Study of AZD2171 in Previously Untreated Patients With Metastatic or Recurrent Malignant Melanoma	Acral Lentiginous Malignant Melanoma && Ciliary Body and Choroid Melanoma, Medium/Large Size && Ciliary Body and Choroid Melanoma, Small Size && Extraocular Extension Melanoma && Intraocular Melanoma && Iris Melanoma && Lentigo Maligna Malignant Melanoma && Recurrent Melanoma && Stage IV Intraocular Melanoma && Stage IV Melanoma && Superficial Spreading Malignant Melanoma	Neoplasms
NCT00243191	Neoadjuvant Imatinib in Dermatofibrosarcoma Protuberans	Study of a Short Course of Neoadjuvant Gleevec (Imatinib Mesylate) in Dermatofibrosarcoma Protuberans	Dermatofibrosarcoma Protuberans	Musculoskeletal disorders AND Neoplasms AND Skin and subcutaneous diseases
NCT00243204	Study of Talabostat + Docetaxel Versus Docetaxel in Stage IIIB/IV Non-Small Cell Lung Cancer (NSCLC) After Failure of Platinum-Based Chemotherapy		Carcinoma, Non-Small Cell Lung	Neoplasms
NCT00243243	Effect of rFVIIa on Peri-operative Blood Loss in Patients Undergoing Major Burn	Effect of Recombinant Coagulation Factor VIIa on Peri-operative Blood Loss in Patients Undergoing Major Burn Excision and Grafting	Burns	Injuries
NCT00243334	Improving Safety and Quality With Outpatient Order Entry	Improving Safety and Quality With Outpatient Order Entry	Ambulatory Care Information Systems && Clinical Decision Support Systems	No GBD
NCT00243386	Prophylaxis Study of Recombinant Factor VIII Manufactured Protein-Free (rAHF-PFM) in Patients With Hemophilia A	Advate Antihemophilic Factor (Recombinant), Plasma/Albumin Free Method (ADVATE rAHF-PFM): A Phase 4 Study Comparing Two Prophylactic Regimens in Subjects With Severe or Moderately Severe Hemophilia A	Hemophilia A	No GBD
NCT00243477	MOTIV Study- Effect of Antidepressive Treatment by Escitalopram in Patients Undergoing Coronary Artery Bypass Grafting	MOTIV Study. Effect of Antidepressive Treatment by Escitalopram Started Preoperatively in Patients Undergoing Coronary Artery Bypass Grafting	Coronary Artery Disease	Cardiovascular and circulatory diseases
NCT00243503	Open Label Study Of SU011248 In Combination With Trastuzumab For Patients With Metastatic Breast Cancer	A Phase 2 Efficacy And Safety Study Of SU011248 In Combination With Trastuzumab As Treatment For Metastatic Disease In Patients With Breast Cancer	Breast Neoplasms	Neoplasms
NCT00243607	Hydrotherapy Against Menopausal Symptoms in Breast Cancer Survivors	Prospective Randomized Feasibility Study on the Self Application of Hydrotherapy to Treat Menopausal Symptoms Caused by Breast Cancer Therapy	Amenorrhea && Hot Flashes	Gynecological diseases
NCT00243659	Study Evaluating B-Domain Deleted Recombinant Factor VIII (BDDrFVIII, ReFacto AF) in Patients With Hemophilia A Undergoing Elective Major Surgery	An Open Label Multi-center Study to Assess the Efficacy and Safety of B-Domain Deleted Recombinant Factor VIII (BDDrFVIII, ReFacto AF) in Patients With Hemophilia A Undergoing Elective Major Surgery	Hemophilia A	No GBD
NCT00243685	Chemotherapy Drug Sensitivity Microculture (MiCK) Assay for Apoptosis	Application of the Microculture Kinetic (MiCK) Assay for Apoptosis to Drug Testing Sensitivity of Solid Tumors	Breast Neoplasms && Lung Neoplasms && Ovarian Neoplasms && Sarcoma, Soft Tissue	Neoplasms
NCT00243919	Locomotor Experience Applied Post Stroke Trial	Locomotor Experience Applied Post Stroke (LEAPS) Trial	Stroke	Cardiovascular and circulatory diseases
NCT00244283	A Comparison of Two Anaesthetic Methods of Protecting Heart Tissue During Cardiac Surgery	A Comparison of Myocardial Protection Using Preconditioning With Sevoflurane Against High Thoracic Epidural Analgesia for CABG Surgery	Coronary Artery Bypass Surgery	No GBD
NCT00244738	The Use of Castor Oil as a Labor Initiator in Post-date Pregnancies	The Use of Castor Oil as a Labor Initiator in Post-date Pregnancies	Prolonged Pregnancy	Maternal disorders
NCT00244907	Isoflavones for Promoting Calcium Absorption and Preventing Bone Loss in Post Menopausal Women	Metabolism and Bone Health	Osteoporosis && Osteopenia	Musculoskeletal disorders
NCT00245063	AZD2171 in Treating Patients With Recurrent Small Cell Lung Cancer	Phase II Study of AZD2171 in Patients With Recurrent Small Cell Lung Cancer	Recurrent Non-small Cell Lung Cancer	Neoplasms
NCT00245180	Preventing American Indian Children From Becoming Overweight	Primordial Prevention of Overweight in American Indian Children	Cardiovascular Diseases && Heart Diseases && Obesity	No GBD
NCT00245492	Chromocolonoscopy for the Detection of Flat Adenomas in Routine Colorectal Cancer Screening.	Chromocolonoscopy for the Detection of Flat Adenomas in Routine Colorectal Cancer Screening.	Colon Cancer && Polyp && Adenoma	Neoplasms
NCT00245505	The Effect on Mucosal Healing With Pentasa Sachet in Mild to Moderate Active "Drug: Crohn's Disease"	The Effect on Mucosal Healing With Pentasa Sachet 4g in Mild to Moderate Active Small Bowel Crohnﾴs Disease, Evaluated by Video Capsule Endoscopy After 6 and 12 Weeks Treatment. A Pilot Study	Crohn's Disease	Digestive diseases (except cirrhosis)
NCT00245609	Trial of Pregabalin, Alprazolam, and Placebo in Subjects With Anxiety Prior to Dental Procedure	A Randomized, Double-Blind, Placebo-Controlled, Parallel-Group Trial Of The Anxiolytic Efficacy Of Pregabalin And Alprazolam IR In Subjects With Anxiety Prior To Dental Procedure	Dental Anxiety	Mental and behavioral disorders
NCT00245622	Autologous T Cell Vaccine (TCV) for Multiple Sclerosis	A Multicenter, Randomized, Double-Blind, Placebo-Controlled Study of Subcutaneous Tovaxin in Subjects With CIS or RR-MS	Relapsing-Remitting Multiple Sclerosis	Neurological disorders
NCT00246571	Study Of SU011248 Versus Chemotherapy For Patients With Previously Treated Triple Receptor Negative Breast Cancer	A Randomized Phase 2 Study Of SU011248 Versus Standard-Of-Care For Patients With Previously Treated, Advanced, Triple Receptor Negative (ER, PR, HER2) Breast Cancer	Breast Neoplasms	Neoplasms
NCT00246610	Safety Of VIRACEPTﾮ 625mg Administered To HIV-Infected Women During Pregnancy	A Phase IV, Non-Randomized, Open-Label Trial Evaluating The Safety Of 625 mg Formulation Of VIRACEPT When Administered To HIV-Infected Women During Pregnancy	HIV Infection	HIV/AIDS
NCT00246805	Heart Rate Regularization in Patients With Permanent Atrial Fibrillation Post Marketing Study	Post Marketing Study on Heart Rate Regularization in Patients With Permanent Atrial Fibrillation	Permanent Atrial Fibrillation	Cardiovascular and circulatory diseases
NCT00247000	A Strategy of Home Telehealth for Management of Congestive Heart Failure(STARTEL)	A Strategy of Home Telehealth for Management of Congestive Heart Failure: STARTEL	Heart Failure	No GBD
NCT00247026	The Efficacy of Coenzyme Q10 And Curcumin in Patients With Myelodysplastic Syndromes	A Pilot Study to Determine the Clinical Efficacy of Coenzyme Q10 And Curcumin in Patients With Myelodysplastic Syndromes	Myelodysplastic Syndrome	Neoplasms
NCT00247039	Garlic in Patients With Febrile Neutropenia	A Controlled Study to Determine The Clinical Efficacy Of Garlic Compounds In Patients With Chemotherapy Related Febrile Neutropenia	Chemotherapy && Neutropenia	No GBD
NCT00247052	Non Steroidal Anti Inflammatory Treatment for Post Operative Pericardial Effusion	the Post Operative Pericardial Effusion (POPE) Treatment Study	Pericardial Effusion	Cardiovascular and circulatory diseases
NCT00247104	The Use of Cranberries in Women With Preterm Premature Rupture of Membranes	The Use of Cranberries in Women With Preterm Premature Rupture of Membranes	Fetal Membranes, Premature Rupture && Premature Birth	Neonatal disorders
NCT00247182	Stepped Care for Mandated College Students	Stepped Care for Mandated College Students	Alcohol Use	No GBD
NCT00247442	Australian Screening Mammography Decision Aid Trial (ASMDAT)	An Evaluation of a Decision Aid for Women Aged Over 70 Considering Whether to Stop or Continue Having Mammography Screening.	Breast Neoplasms	Neoplasms
NCT00247676	An International Phase 2 Study Of SU011248 In Patients With Inoperable Liver Cancer	An Open Label International Multi-Center Phase 2 Activity And Safety Study Of SU011248 In Patients With Unresectable Hepatocellular Carcinoma	Liver Neoplasms && Unresectable Hepatocellular Carcinoma	Neoplasms
NCT00247975	Ability of L-carnitine to Prevent Heart Damage in Breast Cancer Patients Receiving Anthracycline Chemotherapy	Primary Prevention of Anthracycline-Induced Cardiotoxicity With L-Carnitine in Patients With Breast Cancer (PPACC)-Pilot Study	Heart Failure	Neoplasms
NCT00248092	Study to Evaluate the Likeability, Safety, and Abuse Potential of NRP 104 in Adults With Histories of Stimulant Abuse	A Double-Blind, Randomized, Placebo and Active-Controlled, Six-Period Crossover Study to Evaluate the Likeability, Safety, and Abuse Liability of NRP104 in Healthy Adult Volunteers With Histories of Stimulant Abuse	Attention Deficit Disorder With Hyperactivity && Amphetamine-Related Disorders && Substance-Related Disorders	Mental and behavioral disorders
NCT00248638	Efficacy and Mechanisms of GLN Dipeptide in the SICU	Phase III Study on the Efficacy of Glutamine Dipeptide-Supplemented Parenteral Nutrition in Surgical ICU Patients	Critical Illness	No GBD
NCT00248651	Functional Dyspepsia Treatment Trial	Antidepressant Therapy for Functional Dyspepsia	Functional Dyspepsia	Digestive diseases (except cirrhosis)
NCT00248716	Treatment of Anemia in the 2nd Year of Life. Comparison of the Efficacy of Two Different Iron Preparations.		Iron Deficiency && Anemia	Nutritional deficiencies
NCT00249015	Trial of Combined Aerobic and Resistance Exercise in Breast Cancer Survivors	Randomized Controlled Trial of Combined Aerobic and Resistance Exercise in Breast Cancer Survivors. The CARE Trial.	Breast Cancer	Neoplasms
NCT00249444	Mirtazapine for Treating Cocaine Dependent Individuals Who Also Suffer From Depression	A Placebo Controlled Trial of Mirtazapine for Patients With Depression and Cocaine Dependence	Cocaine Dependence && Depression	Mental and behavioral disorders
NCT00250224	Prostate Localization During Radiotherapy Using a Ni-Ti Stent and Electronic Portal Imaging ﾖ Protocol II	Prostate Localization During Radiotherapy Using a Ni-Ti Stent and Electronic Portal Imaging ﾖ Protocol II	Prostatic Neoplasms	Neoplasms
NCT00250289	Prevention of Oral Malodor With an Oral Sticker Containing Herbal Formula	Invivo Study of the Efficacy of an Innovative Herbal Formula and Delivery System on Oral Malodor	Halitosis && Oral Malodor && Bad Breath	No GBD
NCT00250302	Autologous Implantation of Mesenchymal Stem Cells for the Treatment of Distal Tibial Fractures	Autologous Implantation of Mesenchymal Stem Cells for the Treatment of Distal Tibial Fractures	Tibial Fracture	No GBD
NCT00250328	Evaluation of NiTi Laparoscopic Compression Anastomosis Clip (LapCAC) Device for Intra-Corporeal Lap-Colectomy	Evaluation of NiTi Laparoscopic Compression Anastomosis Clip (LapCAC) Device for Intra-Corporeal Lap-Colectomy	Colon Cancer	Neoplasms
NCT00250432	A Multicenter, Randomized, Double-Blind, Comparative Study to Evaluate the Safety, Tolerability, and Efficacy of 2 Dosing Regimens of an Antifungal Drug in the Treatment of Fungal Infections in Adults (0991-801)(COMPLETED)	A Multicenter, Randomized, Double-Blind, Comparative Study to Evaluate the Safety, Tolerability, and Efficacy of 2 Dosing Regimens of Caspofungin in the Treatment of Invasive Candidiasis in Adults	Invasive Candidiasis	Skin and subcutaneous diseases
NCT00250458	Study to Test a Marketed Product in the Treatment of Migraine-associated Nausea	A Randomized, Double-Blind, Placebo-Controlled Study to Evaluate the Elimination of Migraine-Associated Nausea in Migraine Patients Treated With Rizatriptan Orally Disintegrating Tablet (ODT)	Migraine	Neurological disorders
NCT00250666	Procalcitonin-Guided Antimicrobial Discontinuation	Procalcitonin-Guided Antimicrobial Discontinuation Strategy in Critically Ill Patients With Suspected or Confirmed Bacterial Sepsis	Sepsis	No GBD
NCT00250731	Improving Diabetes Outcomes: a Couples Intervention	Improving Diabetes Outcomes: a Couples Intervention	Diabetes	Diabetes, urinary diseases and male infertility
NCT00251186	First-Line Capecitabine and Cetuximab for Metastatic Colorectal Ca in Elderly Patients	Phase II Study of First-Line Capecitabine and Cetuximab for Treatment of Metastatic Colorectal Cancer in Elderly Patients and/or Those With Multiple Comorbidities Unable to Receive Chemotherapy Doublets	Colorectal Cancer	Neoplasms
NCT00251212	Tailored Teen Alcohol and Violence Prevention in the Emergency Room (ER)	Tailored Teen Alcohol and Violence Prevention in the ER	Violence && Alcohol Abuse	Mental and behavioral disorders
NCT00251771	Catheter-Directed Venous Thrombolysis in Acute Iliofemoral Vein Thrombosis	Catheter-directed Venous Thrombolysis in Acute Iliofemoral Vein Thrombosis, an Open Randomized, Controlled, Clinical Trial	Deep Vein Thrombosis	Cardiovascular and circulatory diseases
NCT00252018	The Effect of Broccoli Sprouts as a Nutritional Supplement in the Prevention of Cardiovascular Disease	The Effect of Broccoli Sprouts as a Nutritional Supplement in the Prevention of Cardiovascular Disease.	Diabetes Mellitus && Hypertension && Hypercholesterolemia && Cardiovascular Disease	Diabetes, urinary diseases and male infertility
NCT00252174	MDMA-assisted Therapy in People With Anxiety Related to Advanced Stage Cancer	Phase II Dose-response Pilot Study of 3,4-methylenedioxymethamphetamine (MDMA)-Assisted Psychotherapy in Subjects With Anxiety Associated With Advanced-stage Cancer.	Anxiety Disorder && Cancer	Mental and behavioral disorders AND Neoplasms
NCT00252304	Therapeutic Zinc in Childhood Pneumonia	Efficacy of Zinc as Adjuvant Therapy in the Treatment of Severe Pneumonia in Nepalese Children at the Kanti Children's Hospital	Pneumonia	Diarrhea, lower respiratory infections, meningitis, and other common infectious diseases
NCT00252512	The Effect of a Contingency Management Intervention on Substance Use	Effectiveness of Contingency Management in VA Addictions Treatment	Substance Use Disorders	Mental and behavioral disorders
NCT00252928	Health Impact Study of Aquatabs in Tamale, Ghana	Health Impact Study of a Water Treatment Tablet, Aquatabs, in Tamale, Ghana	Diarrhea	Digestive diseases (except cirrhosis)
NCT00252980	CANDIS - Targeted Treatment for Cannabis Disorders	CANDIS -Targeted Treatment for Cannabis Disorders	Cannabis Use Disorder	No GBD
NCT00253266	Venlafaxine Augmentation in Treatment Resistant Depression	Comparison of Venlafaxine Augmentation With Quetiapine v.s. Placebo in Treatment Resistant Depression	Depression	Mental and behavioral disorders
NCT00253578	Sorafenib in Treating Patients With Relapsed or Refractory Multiple Myeloma	A Phase II Trial of BAY 43-9006 (Sorafenib) (NSC-724772) in Patients With Relapsing or Resistant Multiple Myeloma	Refractory Multiple Myeloma	Neoplasms
NCT00254072	Evaluation of Endostapled Anastomoses for Laparoscopic Gastric Bypass (EEA-LGB)	Evaluation of Endostapled Anastomoses for Laparoscopic Gastric Bypass (EEA-LGB)a Prospective Randomized Comparison of the 3.5 mm vs 4.8 mm Circular Stapler for Creation of the Gastrojejunostomy in Prevention of Staple Line Hemorrhage During Laparoscopic Gastric Bypass	Morbid Obesity	Cardiovascular and circulatory diseases
NCT00254176	Cysteine Supplementation in Critically Ill Neonates	Effect of Cysteine Supplementation on Glutathione Production in Critically Ill Neonates	Sepsis && Bronchopulmonary Dysplasia && Necrotizing Enterocolitis && Retinopathy of Prematurity && Systemic Inflammatory Response Syndrome	Neonatal disorders AND Sense organ diseases
NCT00254254	A Study to Evaluate the Pharmacokinetics, Pharmacodynamics, and Tolerability of Exenatide in Adolescent Subjects With Type 2 Diabetes Mellitus	A Randomized, Single-Blind, Dose-Rising, Placebo-Controlled, Crossover Study to Evaluate the Pharmacokinetics, Pharmacodynamics, and Tolerability of Exenatide in Adolescent Subjects With Type 2 Diabetes Mellitus	Type 2 Diabetes Mellitus	Diabetes, urinary diseases and male infertility
NCT00254293	Study to Assess Steady-State Trough Concentrations, Safety, and Immunogenicity of Abatacept After SC Administration to Subjects With RA	A Study to Assess the Steady-State Trough Serum Concentration, Safety, and Immunogenicity of Abatacept (BMS-188667) Administered Subcutaneously in Subjects With Active Rheumatoid Arthritis Who Are Receiving Disease Modifying Ant-Rheumatic Drugs (DMARDs)	Rheumatoid Arthritis	Musculoskeletal disorders
NCT00254345	Effect of Provisional-Crown Surface Coating on Biofilm Formation	Effect of Provisional-Crown Surface Coating on Biofilm Formation	Dental Plaque	Digestive diseases (except cirrhosis)
NCT00254566	A Trial To Evaluate Two Antibiotics For The Treatment Of Acute Exacerbation Of Chronic Bronchitis (AECB)	A Phase 3B Multicenter, Randomized, Double-Blind, Double-Dummy Comparative Trial To Evaluate The Efficacy and Safety Of Azithromycin SR (Microspheres Formulation) Versus Moxifloxacin For The Treatment Of Acute Exacerbation Of Chronic Bronchitis (AECB).	Chronic Bronchitis	Chronic respiratory diseases
NCT00254631	Preemptive Analgesia With OxyContin Versus Placebo Before Surgery for Long Bone Fractures	Preemptive Analgesia With OxyContin Versus Placebo Before Surgery for Long Bone Fractures	Fractures	No GBD
NCT00254722	Safety of Autologous Stem Cell Treatment for Traumatic Brain Injury in Children	Safety of Autologous Stem Cell Treatment for Traumatic Brain Injury in Children	Traumatic Brain Injury	No GBD
NCT00254826	Yellow Fever Virus Vaccine and Immune Globulin Study	Randomized Controlled Double-Blind Trial of the Comparative Viremia, Immunogenicity and Safety of a 17-D Live Attenuated Yellow Fever Vaccine (YF-VAX)Given Alone or in Combination With Human Immune Globulin (GamaSTAN S/D)	Viremia && Immune Response to Yellow Fever Virus Vaccination	Neglected tropical diseases excluding malaria
NCT00255151	Comparison of Dexlansoprazole MR to Placebo on the Ability to Maintain Healing in Subjects With Healed Erosive Esophagitis	A Phase 3 Study to Evaluate the Safety and Efficacy of Dexlansoprazole MR (60 mg QD and 90 mg QD) Compared to Placebo in Maintenance of Healing in Subjects With Healed Erosive Esophagitis	Esophagitis, Reflux && Esophagitis, Peptic	Digestive diseases (except cirrhosis)
NCT00255164	Efficacy and Safety of Dexlansoprazole MR on Maintaining Healing in Subjects With Healed Erosive Esophagitis	A Phase 3 Study to Evaluate the Safety and Efficacy of Dexlansoprazole MR (60 mg QD and 90 mg QD) Compared to Placebo in Maintenance of Healing in Subjects With Healed Erosive Esophagitis	Esophagitis, Reflux && Esophagitis, Peptic	Digestive diseases (except cirrhosis)
NCT00255190	Safety and Quality of Life Study of Dexlansoprazole Modified Release Formulation to Treat Heartburn	A Phase 3, Open-Label Study to Assess the Long-Term Safety of Dexlansoprazole MR (60 mg QD and 90 mg QD)	Gastroesophageal Reflux Disease	Digestive diseases (except cirrhosis)
NCT00255359	Safety, Tolerability and Efficacy of XTL 2125 in HCV-Infected Patients Who Are Interferon-Alpha Non-Responders or Relapsers	A Multicenter, Randomized, Double-Blind, Placebo Controlled, Dose Escalation Study of the Safety and Efficacy of XTL 2125 in Adult HCV-Infected Patients With Compensated Liver Disease, Who Are Interferon-Alpha Non-Responders or Have Relapsed From Interferon-Alpha Therapy	Chronic Hepatitis C Virus Infection	Cirrhosis of the liver
NCT00255840	Evaluation of Two Anti-HIV Treatment Strategies in Resource-Limited South African Communities	"Safeguard the Household" - A Study of HIV Antiretroviral Therapy Treatment Strategies Appropriate for a Resource Poor Country	HIV Infections	HIV/AIDS
NCT00255970	Regenafil Versus Demineralized Freeze Dried Bone Allograft (DFDBA) for Periodontal Defects	Regenerative Therapy for Vertical Defects Comparing Demineralized Freeze Dried Bone Allograft (DFDBA) and Regenafil	Periodontal Diseases	Oral disorders
NCT00255996	Evaluation Of Linezolid Pk Profile In Burns Patients	An Open Label Parallel Group Study To Investigate The Pharmacokinetics Of Intravenous Linezolid, An Oxazolidinone, Administered To Healthy Volunteers And Patients With Major Thermal Injuries	Burns	Injuries
NCT00256022	The Effect of Prophylactic Pre Operative Probiotic Therapy on Endotoxin Levels in Cardiac Surgery Patients	The Effect of Prophylactic Pre Operative Probiotic Therapy on Peri Operative Endotoxin Levels in Cardiac Surgery Patients.	Preoperative Cardiac Surgery Patients	No GBD
NCT00256165	REST Study: Left Ventricular Regression European Study	Left Ventricular Regression European Study	Aortic Valve Stenosis	Cardiovascular and circulatory diseases AND Congenital anomalies
NCT00256438	Depression and Transcranial Direct Current Stimulation (tDCS)	The Treatment of Depression Using Transcranial Direct Current Stimulation (tDCS): a Pilot Study.	Depression	Mental and behavioral disorders
NCT00256464	Evaluation of a MCYI as Adjunct to Psychiatric Treatment for Vietnam Veterans With PTSD - RCT	Evaluation of a Multi-Component Yoga Intervention as Adjunct to Psychiatric Treatment for Vietnam Veterans With Posttraumatic Stress Disorder (PTSD): A Randomized Controlled Trial (RCT).	Posttraumatic Stress Disorder && Depression	Mental and behavioral disorders
NCT00256542	Study of U101 for Bladder Pain and/or Urgency	A Phase II Multi-Center, Randomized, Double-Blind, Placebo-Controlled Study to Evaluate the Safety and Efficacy of Intravesical Alkalinized Lidocaine-Heparin for the Symptoms of Pelvic Pain and/or Urgency of Bladder Origin	Pelvic Pain && Interstitial Cystitis && Bladder Diseases	Diabetes, urinary diseases and male infertility
NCT00256750	Belatacept Evaluation of Nephroprotection and Efficacy as First-line Immunosuppression (BENEFIT)	Belatacept Evaluation of Nephroprotection and Efficacy as First-line Immunosuppression Trial (BENEFIT)	Kidney Transplantation && Chronic Kidney Failure	Diabetes, urinary diseases and male infertility
NCT00256997	A Study of Risperidone Long-Acting Injection Versus Oral Antipsychotics in Schizophrenia Participants With a History of Being Poorly Compliant With Taking Their Medication	Pragmatic Randomized Trial of Risperdal Consta Versus Oral Atypical Antipsychotics in Poorly Adherent Subjects With Schizophrenia in a Routine Care Setting	Schizophrenia	Mental and behavioral disorders
NCT00257127	Immune System Function Following Vaccination in HIV Infected Children Taking Anti-HIV Drugs	Evaluation of Immunologic Memory Following Pneumococcal, Hepatitis B, and Measles Vaccination in HIV Infected Children Treated With Highly Active Antiretroviral Therapy (HAART)	HIV Infections	HIV/AIDS
NCT00257166	Safety and Efficacy of Ziprasidone in Children and Adolescents With Bipolar I Disorder (Manic or Mixed)	Four Week, Double-Blind, Placebo Controlled Phase III Trial Evaluating The Efficacy, Safety And Pharmacokinetics Of Flexible Doses Of Oral Ziprasidone In Children And Adolescents With Bipolar I Disorder (Manic Or Mixed)	Bipolar Disorder	Mental and behavioral disorders
NCT00257192	Safety And Efficacy Of Ziprasidone In Adolescents With Schizophrenia	Six Week, Double-Blind, Placebo Controlled Phase III Trial Evaluating The Efficacy, Safety And Pharmacokinetics Of Flexible Doses Of Oral Ziprasidone In Adolescent Subjects With Schizophrenia	Schizophrenia	Mental and behavioral disorders
NCT00257205	CP-675,206 Versus Either Dacarbazine Or Temozolomide In Patients Without Prior Therapy	A Phase 3, Open Label, Randomized, Comparative Study Of CP-675,206 And Either Dacarbazine Or Temozolomide In Patients With Advanced Melanoma	Melanoma	Neoplasms
NCT00257218	A Study on Effect of Health Promotion for Prevention NIDDM in People With Prediabetes		Diabetes Mellitus	Diabetes, urinary diseases and male infertility
NCT00257543	SALT: Alternative Donor Bone Marrow and Cord Blood Transplantation for High Risk Sickle Cell Disease	SALT - Alternative Donor Bone Marrow and Cord Blood Transplantation for High Risk Sickle Cell Disease	Sickle Cell Disease	Hemoglobinopathies and hemolytic anemias
NCT00257608	A Study Comparing Bevacizumab Therapy With or Without Erlotinib for First-Line Treatment of Non-Small Cell Lung Cancer (ATLAS)	A Randomized, Double-Blind, Placebo-Controlled, Phase IIIb Trial Comparing Bevacizumab Therapy With or Without Erlotinib After Completion of Chemotherapy With Bevacizumab for the First-Line Treatment of Locally Advanced, Recurrent, or Metastatic Non-Small Cell Lung Cancer	Non-Small Cell Lung Cancer	Neoplasms
NCT00257699	Study of Antibiotics in the Treatment of Colonic Crohn's Disease	Metronidazole and Ciprofloxacin in the Treatment of Colonic Crohn's Disease: The MACINTOCC Trial.	Crohn's Disease	Digestive diseases (except cirrhosis)
NCT00257712	SMART: Somatotrophics, Memory, and Aging Research Trial	GHRH: Cognition in Aging and MCI	Aging && Mild Cognitive Impairment	Mental and behavioral disorders
NCT00257868	Rivastigmine for the Prevention of Postoperative Delirium in Patients Undergoing Cardiac Surgery	Rivastigmine for the Prevention of Postoperative Delirium After Cardiac Surgery	Delirium	Mental and behavioral disorders
NCT00257920	A Study of Zemplarﾮ Injection and Hectorolﾮ Injection on Intestinal Absorption of Calcium in Chronic Kidney Disease	A Phase 4, Single-Center, Open-Label, Randomized, Active-Controlled, Cross-over Pilot Study to Evaluate the Effects of Two Vitamin D Analogs, Zemplarﾮ Injection and Hectorolﾮ Injection, on Intestinal Absorption of Calcium in CKD Stage 5 Subjects on Hemodialysis	Chronic Kidney Disease, Stage 5 && Secondary Hyperparathyroidism	Diabetes, urinary diseases and male infertility
NCT00257933	Oral Prednisolone Dosing in Children Hospitalized With Asthma	Oral Prednisolone Dosing in Children Hospitalized With Asthma	Asthma	Chronic respiratory diseases
NCT00258154	V260 Study: Concomitant Use of V260 and INFANRIXﾙ Hexa in Healthy Infants (V260-010)(COMPLETED)	Safety and Immunogenicity of Concomitant Use of V260 and INFANRIXﾙ Hexa in Healthy Infants	Rotavirus Disease	Diarrhea, lower respiratory infections, meningitis, and other common infectious diseases
NCT00258193	Phase 2 Study of MD-1100 Acetate on Gastrointestinal Transit in Patients With C-IBS	A Phase 2 Double-Blind, Randomized, Placebo-Controlled, Parallel Group Study of the Pharmacodynamic Effects of Orally Administered 100ug and 1000ug QD MD-1100 Acetate on Gastrointestinal Transit in Patients With Constipation Predominant Irritable Bowel Syndrome (C-IBS)	Irritable Bowel Syndrome	Digestive diseases (except cirrhosis)
NCT00258349	Vorinostat and Trastuzumab in Treating Patients With Metastatic or Locally Recurrent Breast Cancer	A Phase I/II Study of Suberoylanilide Hydroxamic Acid (SAHA) in Combination With Trastuzumab (Herceptin) in Patients With Advanced Metastatic and/or Local Chest Wall Recurrent Her-2 Amplified Breast Cancer	Breast Cancer && Male Breast Cancer && Recurrent Breast Cancer && Stage IIIB Breast Cancer && Stage IIIC Breast Cancer && Stage IV Breast Cancer	Neoplasms
NCT00258765	Adjuvant Docetaxel-Zoledronic Acid in High-risk Early Prostate Cancer Following Prostatectomy.	A Phase IIb Randomised Clinical Trial of the Tolerability, Safety and Efficacy of Adjuvant Docetaxel-Zoledronic Acid After Prostatectomy for High-risk Early Prostate Cancer (AD-ZAP).	Prostate Cancer	Neoplasms
NCT00258791	Effects of Pretreatment With Ibuprofen in Post-Electroconvulsive Therapy (ECT) Headache	Effects of Pretreatment With Ibuprofen in Post- ECT Headache	Mental Disorders	Neurological disorders
NCT00258856	Persistence of Antibodies in Children Aged 7 to 15 Years Who Previously Received One Dose of Menactraﾮ or Menomuneﾮ	Persistence of Bactericidal Antibodies in Children Aged 7 to 15 Years Who Received a Single Dose of Menactraﾮ or Menomuneﾮ-A/C/Y/W-135 Five Years Earlier	Meningitis && Meningococcal Infection	Diarrhea, lower respiratory infections, meningitis, and other common infectious diseases
NCT00258960	Caelyx, Cyclophosphamide and Herceptin in Patients With Metastatic Breast Cancer	Phase IV.II, Clinical Trial, With the Combination of Pegylated Liposomal Doxorubicin (Caelyx), Cyclophosphamide and Trastuzumab (Herceptin) in Patients With Metastatic Breast Cancer With Overexpression of HER2/Neu	Breast Cancer	Neoplasms
NCT00259025	Intravenous n-3 Fatty Acids and Sudden Cardiac Death in Hemodialysis Patients	The Effect of Intravenous n-3 Polyunsaturated Fatty Acids on Risk Markers for Sudden Cardiac Death in Hemodialysis Patients	Renal Failure, Chronic	No GBD
NCT00259337	Immunogenicity and Safety of Pentaximﾙ in an Indian Population	Immunogenicity and Safety of the Sanofi Pasteur DTacP-IPV//PRP~T Combined Vaccine (PENTAXIMﾙ) Given as a Three-Dose Primary Vaccination at 6, 10, and 14 Weeks of Age and Followed by a Booster Dose at 18-19 Months of Age in Healthy Infants in India.	Diphtheria && Tetanus && Polio && Pertussis && Haemophilus Infections	Diarrhea, lower respiratory infections, meningitis, and other common infectious diseases
NCT00259389	Directly Observed Therapy for HIV Infected Adolescents	Directly Observed Therapy (DOT) in HIV-1 Infected Adolescents	HIV Infections	HIV/AIDS
NCT00259506	Implementation and Evaluation of "Mindfulness-Based Cognitive Therapy" in a Health Care Region in Flanders: a Randomized Clinical Trial	Implementation and Evaluation of "Mindfulness-Based Cognitive Therapy" in a Health Care Region in Flanders: a Randomized Clinical Trial	Recurrent Depression	Mental and behavioral disorders
NCT00259519	Safety and Efficacy Study of Intentional Delivery in Women With Preterm and Prelabour Rupture of the Membranes	Effects of Intentional Delivery After Preterm and Prelabor Rupture of Membranes Between 32 and 35 Weeks of Gestation: A Multicentre Randomized and Controlled Trial	Fetal Membranes, Premature Rupture	Maternal disorders
NCT00259688	Prevalence Study of Sleep Apnea in Women With Preeclampsia	Sleep Disordered Breathing and Preeclampsia	Preeclampsia	Maternal disorders
NCT00259714	Dialysate Sodium Individualization in Hemodialysis	Hemodynamic and Hormonal Responses to Dialysate Sodium Individualization in Hemodialysis Patients	Hypertension && Hemodialysis Patients	Cardiovascular and circulatory diseases AND Diabetes, urinary diseases and male infertility
NCT00259948	Aerobic Exercise Training & the Autonomic System In Patients After Myocardial Infarction or Stroke	The Effect of Aerobic Exercise Training On the Function of the Autonomic System In Patients That Have Suffered Myocardial Infarction or Stroke	HR Vaiability, Aerobic Physical Fitness,Blood Pressure, Blood Sugar Level, Blood HDL, LDL	Cardiovascular and circulatory diseases
NCT00259974	RIMAG Study: Trial of Rituximab Versus Placebo in Polyneuropathy Associated With Anti-MAG IgM Monoclonal Gammopathy	Double-blind Randomized Trial of Rituximab Versus Placebo in Polyneuropathy Associated With Anti-MAG IgM Monoclonal Gammopathy	Polyneuropathy	Neurological disorders
NCT00260078	Blood Levels of Anti-HIV Drugs Used in Combination Regimens in HIV Infected Children	Intensive Pharmacokinetic Studies of Antiretroviral Drug Combinations in Children	HIV Infections	HIV/AIDS
NCT00260208	Liver Fibrosis in Patients Transplanted for Hepatitis C Receiving Either Cyclosporine Microemulsion or Tacrolimus	A Multicenter, Randomized, Open-label Study to Compare the Development of Liver Fibrosis at 12 Months After Transplantation for Hepatitis C Cirrhosis in Patients Receiving Either Cyclosporine Microemulsion or Tacrolimus	Liver Transplant && Hepatitis C	Hepatitis
NCT00260481	Prometa Pharmacotherapy for Methamphetamine Dependence	Double-Blind, Placebo Controlled Trial of Prometa Pharmacotherapy for the Treatment of Methamphetamine Abuse	Drug Abuse && Drug Dependence	Mental and behavioral disorders
NCT00260507	The Impact of Vocational Rehabilitation for Mentally Ill Veterans	The Impact of Vocational Rehabilitation on Mentally Ill Veterans	PTSD	Mental and behavioral disorders
NCT00260546	An-Art Study: Atrioventricular (AV) Node Ablation in Cardiac Resynchronisation Therapy	An-Art Study: AV-Node Ablation in Cardiac Resynchronisation Therapy	Congestive Heart Failure	No GBD
NCT00260650	Patient Activation in High-Risk Patients With Heart Failure	Heart PACT: Patient Activation in High-Risk Patients With Heart Failure	Heart Failure	No GBD
NCT00260663	The Hearing Aid Effectiveness After Aural Rehabilitation (HEAR) Trial	The Hearing Aid Effectiveness After Aural Rehabilitation (HEAR) Trial	Hearing Loss	No GBD
NCT00260819	Effects of Bosentan (Tracleer) in the Course of Pulmonary Artery Hypertension Induced by Hypoxia	Effects of Bosentan (Tracleer) in the Course of Pulmonary Artery Hypertension Induced by Hypoxia	Hypoxia-Induced Pulmonary Artery Hypertension	No GBD
NCT00261131	Efficacy and Functional Outcomes of Botulinum Toxin A Injections to Hamstrings in Flexed Knee Gait in Cerebral Palsy	Efficacy and Functional Outcomes of Botulinum Toxin A Injections to Hamstrings in Flexed Knee Gait in Cerebral Palsy: A Double-Blind, Randomized, Placebo-Controlled Trial	Spastic Diplegic Cerebral Palsy	No GBD
NCT00261144	Collagenase in the Treatment of Cellulite	Collagenase in the Treatment of Cellulite	Cellulite	No GBD
NCT00261196	Collagenase in the Treatment of Adhesive Capsulitis (Frozen Shoulder)		Adhesive Capsulitis && Frozen Shoulder	Musculoskeletal disorders
NCT00261326	Simvastatin Treatment of Patients With Acute Optic Neuritis	Simvastatin Treatment of Patients With Acut Optic Neuritis. A Doubleblind, Randomized and Placebo Controlled Fase III Trial	Optic Neuritis && Multiple Sclerosis	Sense organ diseases
NCT00261495	A Study of the Effectiveness and Safety of Sustained-release Hydromorphone (a Strong Opioid) in Patients With Chronic Noncancer Pain.	Randomized, Open-Label, Comparative Parallel Group Study to Assess Efficacy and Safety on Flexible Dosages of OROS Hydromorphone Once-Daily Compared to Sustained Release Oxycodone Twice Daily in Subjects With Chronic Non-malignant Pain Requiring Continuous Opioid Therapy.	Pain	Neoplasms
NCT00261599	An Effectiveness and Safety Study of AQUAVANﾮ Injection (Fospropofol Disodium) for Sedation During Colonoscopy	A Phase 3, Randomized, Double-Blind, Dose-Controlled Study to Assess the Efficacy and Safety of AQUAVANﾮ (Fospropofol Disodium) Injection for Minimal to Moderate Sedation in Patients Undergoing Colonoscopy	Conscious Sedation	No GBD
NCT00261833	Zemaira in Subjects With Emphysema Due to Alpha1-Proteinase Inhibitor (API) Deficiency	A Randomized, Placebo-Controlled, Double-Blind, Multicenter Phase III/IV Study to Compare the Efficacy and Safety of 60mg/kg Body Weight of Zemairaﾮ Weekly I.V. Administration With Placebo Weekly I.V. Administration in Chronic Augmentation and Maintenance Therapy in Subjects With Emphysema Due to Alpha1-Proteinase Inhibitor Deficiency	Alpha1-proteinase Inhibitor Deficiency && Emphysema	Chronic respiratory diseases
NCT00261846	Study Evaluating SKI-606 (Bosutinib) In Philadelphia Chromosome Positive Leukemias	A Phase 1/2 Study Of SKI-606 In Philadelphia Chromosome Positive Leukemias	Chronic Myeloid Leukemia	Neoplasms
NCT00261950	Bone Biopsy Study For Dialysis Patients With Secondary Hyperparathyroidism of End Stage Renal Disease	Bone Histomorphometry Assessment For Dialysis Patients With Secondary Hyperparathyroidism of End Stage Renal Disease	Secondary Hyperparathyroidism	Diabetes, urinary diseases and male infertility
NCT00262119	MINERVA: MINimizE Right Ventricular Pacing to Prevent Atrial Fibrillation and Heart Failure	MINERVA: MINimizE Right Ventricular Pacing to Prevent Atrial Fibrillation and Heart Failure	Atrial Fibrillation && Heart Failure, Congestive	Cardiovascular and circulatory diseases
NCT00262223	Combined Treatment for Alcohol-Dependent Individuals With PTSD	Combined Treatment for Alcohol-Dependent Individuals With PTSD	Stress Disorders, Post-Traumatic && Alcohol Abuse && Substance-Related Disorders	Mental and behavioral disorders
NCT00262509	Emergency Egress and Information System for Persons With Vision Loss	Emergency Egress and Information System for Persons With Vision Loss	Blindness	Sense organ diseases
NCT00262561	Resistance to Aspirin and/or Clopidogrel Among Patients With PAD.	Prevalence of Resistance to Aspirin and/or Clopidogrel Among Patients With PAD. Prognostic Significance of Resistance to Aspirin	Intermittent Claudication	Cardiovascular and circulatory diseases
NCT00262652	Safety and Efficacy Study of the Use of Sodium Pyruvate Bronchodilation in Asthmatics	Sodium Pyruvate Bronchodilation in Asthmatics	Moderate Asthma	Chronic respiratory diseases
NCT00262730	Radiation Therapy and Temozolomide Followed by Temozolomide and Poly ICLC in Treating Patients With Newly Diagnosed Glioblastoma Multiforme	A Phase II Trial of Radiation Plus Temozolomide Followed by Adjuvant Temozolomide and Poly-ICLC in Patients With Newly Diagnosed Glioblastoma Multiforme	Brain and Central Nervous System Tumors	Neoplasms
NCT00262821	Cisplatin and Radiation Therapy With or Without Tirapazamine in Treating Patients With Cervical Cancer	A Phase III, Randomized Trial of Weekly Cisplatin and Radiation Versus Cisplatin and Tirapazamine (IND #46525) and Radiation in Stage IB2, IIA, IIIB and IVA Cervical Carcinoma Limited to the Pelvis	Cervical Adenocarcinoma && Cervical Adenosquamous Cell Carcinoma && Cervical Squamous Cell Carcinoma && Stage IB Cervical Cancer && Stage IIA Cervical Cancer && Stage IIB Cervical Cancer && Stage III Cervical Cancer && Stage IVA Cervical Cancer	Neoplasms
NCT00262834	Vorinostat in Treating Women Who Are Undergoing Surgery For Newly Diagnosed Stage I, Stage II, or Stage III Breast Cancer	A Pilot Study Evaluating Surrogates of Response to Short Term Oral Suberoylanilide Hydroxamic Acid (SAHA) in Women With Newly Diagnosed Breast Cancer	Breast Cancer	Neoplasms
NCT00262925	Combination Chemotherapy and Alemtuzumab in Treating Patients With Relapsed or Refractory Acute Lymphoblastic Leukemia	A Phase II Study of MOAD (Methotrexate, Vincristine, L-asparaginase and Dexamethasone) With Subcutaneous Campath for Adults With Relapsed or Refractory Acute Leukemia (ALL)	Recurrent Adult Acute Lymphoblastic Leukemia	Neoplasms
NCT00263159	Pharmaceutical Care for Asthma Control Improvement (PHARMACI)-Study	Pharmaceutical Care for Asthma Control Improvement	Asthma	Chronic respiratory diseases
NCT00263198	PTK and Letrozole in Post-menopausal Women With Advanced Breast Cancer	Phase II Study of the Combination of PTK787/ZK222584 and Letrozole in Postmenopausal Women With Advanced Hormone Receptor Positive Breast Cancer	Breast Neoplasms	Neoplasms
NCT00263211	A Study of the Effects of Inhibiting Platelet Function on Circulating Cancer Cells in Breast Cancer Patients	The Impact Of Platelet Function Inhibition On Circulating Cancer Cells In Metastatic Breast Cancer Patients	Breast Neoplasms	Neoplasms
NCT00263302	Diuretic Efficacy of Dexamethasone in Heart Failure	Diuretic Efficacy of Dexamethasone in Congestive Heart Failure Patients	Heart Failure, Congestive	No GBD
NCT00263432	Reparation of Cartilage Injuries in the Human Knee by Implantation of Fresh Human Allogenic Chondrocytes	Reparation of Cartilage Injuries in the Human Knee by Implantation of Fresh Human Allogenic Chondrocytes	Cartilage Injuries in the Human Knee	No GBD
NCT00263497	Temporary Prosthesis in Traumatic Below-knee Amputation	Immediate Temporary Prosthesis Fitting in Traumatic Trans-tibial Amputation: a Controlled Clinical Study in Rural Cambodia	Transtibial Amputation	No GBD
NCT00263757	Atrial Fibrillation Recurrence in Sleep Apnea	A Randomized Trial Of Positive Airway Pressure Therapy In Atrial Fibrillation Recurrence In Sleep Apnea	Sleep Apnea && Atrial Fibrillation	Cardiovascular and circulatory diseases AND Neurological disorders
NCT00263796	An fMRI Study of the Effect of Intravenous Oxytocin vs. Placebo on Response Inhibition and Face Processing in Autism	An fMRI Study of the Effect of Intravenous Oxytocin vs. Placebo on Response Inhibition and Face Processing in Autism	Autism	Mental and behavioral disorders
NCT00264160	Efficacy and Safety of Oral AMN107 in Adults With Chronic Myelogenous Leukemia Resistant and/or Intolerant to Imatinib Mesylate Therapy	Efficacy and Safety of Oral AMN107 in Adults With Chronic Myelogenous Leukemia Resistant and/or Intolerant to Imatinib Mesylate Therapy	Leukemia, Myeloid, Chronic	Neoplasms
NCT00264238	Memantine Augmentation in Obsessive-Compulsive Disorder	An Open-Label Trial of Memantine to Augment Response in the Treatment of Obsessive-Compulsive Disorder	Obsessive-Compulsive Disorder	Mental and behavioral disorders
NCT00264264	Arterial Closure vs Direct Compression for Hemostasis After PCI - The ACDC Trial	Arterial Closure vs Direct Compression for Hemostasis After Percutaneous Coronary Interventions	Coronary Angioplasty && Coronary Artery Disease	Cardiovascular and circulatory diseases
NCT00264290	Valganciclovir to Reduce T Cell Activation in HIV Infection	Valganciclovir to Reduce T Cell Activation in HIV Infection	HIV Infections && Cytomegalovirus Infections	HIV/AIDS
NCT00264394	Cardiovascular Risk Factor Management in HIV Infection	Efficacy of a Computerised Physician Reminder System to Control Cardiovascular Risk Factors in HIV-infected Patients Receiving Antiretroviral Therapy: A Nested Randomised Controlled Cluster Trial Within the Swiss HIV Cohort Study	Coronary Heart Disease && Dyslipidemia && Diabetes Mellitus, Non-Insulin-Dependent && HIV Infection	HIV/AIDS
NCT00264472	A Study of 5 Fluorouracil and the Anti-Tumor Activity of ADH300004 and 5 Fluorouracil in Subjects With Incurable Solid Tumors	A 2-Part Phase 1 Study Evaluating the Safety and Anti-Tumor Activity of ADH300004 (Eniluracil) Administered With 5-Fluorouracil (5-FU), and the Pharmacokinetics of 5-FU Given as: 5.0 mg ADH300004 With Escalating Doses of 5-FU Administered Orally 3 Weeks Out of 4 in Subjects With Refractory Solid Tumors (Part 1); or 5.0 mg ADH300004 With 5 FU Administered Orally as a Split Dose for 3 Weeks Out of …	Neoplasms	Neoplasms
NCT00264511	Hyperbaric Oxygen in Lower Leg Trauma	Does Hyperbaric Oxygen Reduce Complications and Improve Outcomes After Open Tibial Fractures With Severe Soft Tissue Injury? An International Multi-centre Randomized Controlled Trial.	Tibial Fracture && Soft Tissue Injury	No GBD
NCT00264602	Real-Time Image Guided Lymphatic Mapping and Nodal Targeting in Lung Cancer	Real-Time Image Guided Lymphatic Mapping and Nodal Targeting in Lung Cancer	Lung Cancer	Neoplasms
NCT00264719	Metoclopramide to Aid Establishment of Breastfeeding:a Randomised Controlled Trial	Metoclopramide to Aid Establishment of Breastfeeding After Delivery: a Randomized Controlled Trial	Breastfeeding	No GBD
NCT00264758	Frequent Hemodialysis Network: Daily Trial	Frequent Hemodialysis Network: Daily Trial	End Stage Renal Disease && Hemodialysis	Diabetes, urinary diseases and male infertility
NCT00264797	Attention Deficit Hyperactivity Disorder (ADHD) in Adolescents With Substance Use Disorders (SUD)	Randomized Controlled Trial of Osmotic-Release Methylphenidate (OROS-MPH) for Attention Deficit Hyperactivity Disorder (ADHD) in Adolescents With Substance Use Disorders (SUD)	ADHD && Substance Abuse	Mental and behavioral disorders
NCT00264875	Open Label Safety And Efficacy Study Of Pregabalin In Subjects With Nerve Pain Asociated With Human Immunodeficiency Virus (HIV) Neuropathy	An Open-Label, Extension Safety And Efficacy Trial Of Pregabalin In Subjects With Neuropathic Pain Associated With Human Immunodeficiency Virus (HIV) Neuropathy	Peripheral Neuropathy && HIV Infections	HIV/AIDS AND Neurological disorders
NCT00265317	A Study In Patients With Non-Small Cell Lung Cancer Testing If Erlotinib Plus SU011248 (Sunitinib) Is Better Than Erlotinib Alone	Randomized, Double-Blind, Phase 2 Study Of Erlotinib With Or Without SU011248 In The Treatment Of Metastatic Non-Small Cell Lung Cancer	Carcinoma, Non-Small-Cell Lung	Neoplasms
NCT00265330	Safety and Tolerability of Ziprasidone in Children and Adolescents With Bipolar I Disorder (Manic or Mixed)	26-Week Open-Label Extension Study Evaluating The Safety And Tolerability Of Flexible Doses Of Oral Ziprasidone In Children And Adolescents With Bipolar I Disorder (Manic Or Mixed)	Bipolar Disorder	Mental and behavioral disorders
NCT00265382	Safety And Tolerability Of Ziprasidone In Adolescents With Schizophrenia	26-Week Open-Label Extension Study Evaluating The Safety And Tolerability Of Flexible Doses Of Oral Ziprasidone In Adolescent Subjects With Schizophrenia	Schizophrenia	Mental and behavioral disorders
NCT00265512	LINK: Aftercare Monitoring Project	Improving Longterm SUD Outcomes With Telephone Case Monitoring	Alcohol Dependence && Drug Dependence	Mental and behavioral disorders
NCT00265538	Implementing Evidence Based Treatment of Hypertension	Implementing Evidence-based Treatment of Hypertension	Hypertension	Cardiovascular and circulatory diseases AND Diabetes, urinary diseases and male infertility
NCT00265551	Study Evaluating SCA-136 in Subjects With Acute Exacerbations of Schizophrenia	A Randomized, Double-Blind, Placebo-Controlled, Olanzapine-Referenced, Parallel Group Safety, Efficacy, and Tolerability Study of SCA-136 in Subjects With Acute Exacerbations of Schizophrenia	Schizophrenia	Mental and behavioral disorders
NCT00265564	SUPER Study (Substance Use and PTSD Treatment Effectiveness Research Study)	Effectiveness of Screening and Treatment for PTSD in SUD Patients	Substance Use Disorders && Posttraumatic Stress Disorder	Mental and behavioral disorders
NCT00265616	Treatment of Refractory Status Epilepticus	A Randomized Clinical Trial for the Treatment of Refractory Status Epilepticus	Status Epilepticus	Neurological disorders
NCT00265642	Evaluation of Irbesartan on Hepatic Fibrosis in Chronic Hepatitis C	Study of the Effects of a Sartan on Hepatic Fibrosis Progression in Chronic Viral Hepatitis C	Hepatitis C, Chronic	Hepatitis
NCT00265733	Paclitaxel Poliglumex and Capecitabine in Treating Patients With Metastatic Breast Cancer	Phase II Trial of CT-2103 (Xyotaxﾙ) With Capecitabine as First-Line Chemotherapy for Patients With Metastatic Breast Cancer	Breast Cancer	Neoplasms
NCT00265759	Exemestane, Letrozole, or Anastrozole in Treating Postmenopausal Women Who Are Undergoing Surgery for Stage II or Stage III Breast Cancer	A Randomized Phase III Trial Comparing 16 to 18 Weeks of Neoadjuvant Exemestane (25 mg Daily), Letrozole (2.5 mg), or Anastrozole (1 mg) in Postmenopausal Women With Clinical Stage II and III Estrogen Receptor Positive Breast Cancer	Breast Cancer	Neoplasms
NCT00265785	S0526: Pemetrexed Disodium in Treating Patients With Stage III or Stage IV Non-Small Cell Lung Cancer	Phase II Trial of Pemetrexed in Patients With Selected Stage IIIB and IV Bronchioloalveolar Carcinoma (BAC)	Lung Cancer	Neoplasms
NCT00265954	Internet Assisted Obesity Treatment	A Randomized Trial of an Internet Versus In-person Behavioral Weight Loss Treatment Program.	Overweight && Obesity	No GBD
NCT00266006	Factor VIIa in Acute Intracerebral Haemorrhage	Safety of Eptacog Alfa (Activated) (Genetical Recombination) on Adverse Events and Serious Adverse Events in Patients With Acute Intracerebral Haemorrhage.	Acquired Bleeding Disorder && Intracerebral Haemorrhage	Cardiovascular and circulatory diseases
NCT00266227	A Study of Retreatment With Rituximab in Patients With Rheumatoid Arthritis Receiving Background Methotrexate	A Phase III, Randomized, Double-Blind, Placebo-Controlled, Multicenter Study of Retreatment With Rituximab in Subjects With Rheumatoid Arthritis Receiving Background Methotrexate	Rheumatoid Arthritis	Musculoskeletal disorders
NCT00266695	Treatment for Completers of the Study B7A-MC-MBCM	Open-Label Treatment for Patients Completing Study B7A-MC-MBCM	Diabetic Retinopathy	No GBD
NCT00266799	The Efficacy and Safety of Pegylated Liposomal Doxorubicin Compared With Capecitabine as First Line Chemotherapy for Metastatic Breast Cancer (Study P04445AM2)(COMPLETED)	A Randomized, Open-Label Trial Comparing Treatment With Either Pegylated Liposomal Doxorubicin or Capecitabine as First Line Chemotherapy for Metastatic Breast Cancer (PELICAN Trial)	Breast Cancer	Neoplasms
NCT00266825	DHA Supplementation and Pregnancy Outcome	Kansas University DHA Outcome Study (KUDOS)	Pregnancy	No GBD
NCT00266838	Prevention of Docetaxel Induced Dacryostenosis	A Double Blind Interventional Study of the Efficacy of Topical Eye Treatment in the Prevention of Docetaxel Induced Dacryostenosis	Epiphora	Sense organ diseases
NCT00266851	AZMATICS: AZithroMycin/Asthma Trial In Community Settings	AZMATICS: Azithromycin Asthma Trial In Community Settings	Asthma	Chronic respiratory diseases
NCT00266981	Treatment of Whiplash Associated Disorders by APOS Kit	A Randomized Controlled Trial Which Compare the Effectiveness of an APOS Kit With Short Waves Therapy for Treating Whiplash Associated Disorders	Whiplash Associated Disorders && Cervical Pain	Injuries
NCT00267007	A Study to Investigate the Neuroprotective Effect of PROCRIT (Epoetin Alfa) Versus Placebo in Cancer Patients Who Develop Chemotherapy-induced Peripheral Neuropathy	A Randomized, Double-Blind, Placebo-Controlled, Multicenter, 18 Week Pilot Study to Investigate the Neuroprotective Effect of PROCRIT (Epoetin Alfa) on the Development of Peripheral Neuropathy in Patients Receiving Combination Taxane and Platinum-Based Chemotherapy for Cancer	Peripheral Neuropathy, Chemotherapy-induced	Neurological disorders
NCT00267254	A Clinical Trial Comparing Torcetrapib/Atorvastatin To Simvastatin In Subjects With High Cholesterol.	A Phase 3, Open-Label, Multisite, Randomized, Parallel Group Study of the Efficacy and Safety of Fixed Combination Torcetrapib/Atorvastatin Administered Once Daily (QD) Compared to Simvastatin for 6 Weeks in Subjects With Hypercholesterolemia (A5091030)	Hyperlipidemia && Dyslipidemia && Hypercholesterolemia	No GBD
NCT00267267	A Clinical Trial Comparing Torcetrapib/Atorvastatin to Ezetimibe/Simvastatin In Subjects With A Cholesterol Disorder.	Phase 3, Open-Label, Multi-Center, Double-Blind, Randomized, Parallel Group Study Efficacy and Safety of Fixed Combination Torcetrapib/Atorvastatin, Administered Once Daily (QD) Compared to Fixed Combination Ezetimibe/Simvastatin for 6 Weeks in Subjects With Dyslipidemia.	Hyperlipidemia && Dyslipidemia	No GBD
NCT00267280	A Clinical Trial Comparing Torcetrapib/Atorvastatin To Simvastatin In Subjects With High Cholesterol (A5091031).	A Phase 3, Open-Label, Multisite, Randomized, Parallel Group Study of the Efficacy and Safety of Fixed Combination Torcetrapib/Atorvastatin Administered Once Daily (QD) Compared to Simvastatin for 6 Weeks in Subjects With Hypercholesterolemia (A5091031)	Hyperlipidemia && Dyslipidemia && Hypercholesterolemia	No GBD
NCT00267293	Ibuprofen Alone and in Combination With Acetaminophen for Treatment of Fever	Ibuprofen Alone and in Combination With Acetaminophen for Treatment of Fever	Fever	No GBD
NCT00267332	Modafinil in Opioid Induced Sedation	A Randomized Double-Blinded, Placebo Controlled, Crossover Trial Examining the Effectiveness of Modafinil in Opioid Induced Sedation	Cancer && Pain	Neoplasms
NCT00267384	N-acetylcysteine Protects From Aminoglycosides Induced Nephrotoxicity		Drug Induced Nephrotoxicity	No GBD
NCT00267436	Adopting and Demonstrating the Adaptation of Prevention Techniques: Community PROMISE PLUS	Adopting and Demonstrating the Adaptation of Prevention Techniques: Community PROMISE Positives Leading and Utilizing Strategies (ADAPT CP PLUS)	HIV Prevention && STD Prevention	HIV/AIDS
NCT00267514	Study to Demonstrate Equivalence of Sevelamer Carbonate Powder and Sevelamer HCl Tablets in Haemodialysis Patients	A Randomized, Cross-over Study to Demonstrate Equivalence of Sevelamer Carbonate Powder and Sevelamer Hydrochloride Tablets Dosed Three Times Per Day in Haemodialysis Patients	Chronic Kidney Disease	Diabetes, urinary diseases and male infertility
NCT00267735	Measuring Preferences for Childbirth After Cesarean	Measuring Preferences for Childbirth After Cesarean	Pregnancy	No GBD
NCT00267774	Fractional Flow Reserve Versus Angiography for Multivessel Evaluation (F.A.M.E.)		Coronary Arteriosclerosis	Cardiovascular and circulatory diseases
NCT00267839	Effect of Exercise on Risk-Factors of Elderly Women	Effects of Exercise on Multiple Risk Factors and Health Costs in Community Living Elderly Women. The Senior Fitness and Prevention Study (SEFIP)	Atrophy	No GBD
NCT00267917	Evaluation of the Respimat Inhaler vs. a HFA MDI Using Berodual in Patients With COPD With Poor MDI Technique.	A Randomised Open Label, Four Way, Cross-over Scintigraphic Evaluation of the Respimat Inhaler vs. a Metered Dose Inhaler (HFA-MDI) Using Berodual in Patients With Chronic Obstructive Pulmonary Disease (COPD) With Poor MDI Technique.	Pulmonary Disease, Chronic Obstructive && Asthma	Chronic respiratory diseases
NCT00267943	Open-label Follow-up Trial of Fixed Dose Combination of Telmisartan + Hydrochlorothiazide in Hypertensive Patients	An Open-label Follow-up Trial of the Efficacy and Safety of Chronic Administration of the Fixed Dose Combination of Telmisartan 80 mg + Hydrochlorothiazide 25 mg Tablets Alone or in Combination With Other Antihypertensive Medications in Patients With Hypertension.	Hypertension	Cardiovascular and circulatory diseases AND Diabetes, urinary diseases and male infertility
NCT00268125	Phase 3 Study of Acupression's Bracelets in Nausea and Vomiting Induced by FEC100 Chemotherapy's Sort.	Evaluation of Acupression's Bracelets Associated to an Educational Step Versus Education Only in Nausea and Vomiting's Mastering Induced by FEC100 Chemotherapy's Sort.	Breast Neoplasms	Neoplasms
NCT00268138	Elmex Gel Efficacy in Preventing White Spot Lesions	Phase 4 Study Prevention of Incipient Carious Lesions (White Spot Lesions) in Patients With Fixed Orthodontic Appliances Following the Application of Elmex Gel	Dental Caries	Oral disorders
NCT00268242	Gemcitabine and Mitoxantrone in Treating Patients With Relapsed Acute Myeloid Leukemia	A Phase II Study of Gemcitabine/ Mitoxantrone in Patients With AML in First Relapse	Leukemia	Neoplasms
NCT00268320	Clinical Investigation of the Medtronic Concertoﾙ Device	Clinical Investigation of the Medtronic Concertoﾙ Cardiac Resynchronization Therapy (CRT) and Implantable Cardioverter Defibrillator (ICD) Therapies (CRT+ICD Device)	Congestive Heart Failure, Atrial Arrhythmia, Atrial Tachyarrhythmia, Atrial Fibrillation	Cardiovascular and circulatory diseases
NCT00268437	Radiation Therapy, Pemetrexed Disodium, and Carboplatin in Treating Patients With Locally Advanced Esophageal Cancer That Can Be Removed By Surgery	A Phase II Trial of Preoperative Radiation and Chemotherapy (Pemetrexed and Carboplatin) for Locally Advanced Esophageal Cancer	Esophageal Cancer	Neoplasms
NCT00268463	Oxaliplatin and Capecitabine With or Without an Hepatic Arterial Infusion With Floxuridine in Treating Patients Who Are Undergoing Surgery and/or Ablation for Liver Metastases Due to Colorectal Cancer	A Phase III Clinical Trial Comparing Oxaliplatin, Capecitabine and Hepatic Arterial Infusion of Floxuridine to Oxaliplatin and Capecitabine in Patients With Resected or Ablated Liver Metastases From Colorectal Cancer	Colorectal Cancer && Metastatic Cancer	Neoplasms
NCT00268489	Pemetrexed Disodium and Bevacizumab in Treating Patients With Stage III or Stage IV Non-Small Cell Lung Cancer	A Phase II Study of Pemetrexed Disodium (ALIMTAﾮ) Plus Bevacizumab in Patients With Stage IIIB Pleural Effusion or Stage IV Non-Small Cell Lung Cancer (Second-Line Treatment)	Lung Cancer	Neoplasms
NCT00268580	Evaluation of the Emergency Department Asthma Care Project	Evaluation of the Emergency Department Asthma Care Project	Asthma	Chronic respiratory diseases
NCT00268892	Extension Study Investigating the Long-Term Safety of Degarelix Three-Month Depots in Patients With Prostate Cancer	An Open-Label, Multi-Centre, Extension Study, Evaluating the Long-Term Safety and Tolerability of Different Three-Month Degarelix Dosing Regimens in Patients With Prostate Cancer	Prostate Cancer	Neoplasms
NCT00268905	A Dose-Finding Study of E7389 in Combination With Carboplatin in Patients With Solid Tumors	A Phase Ib Open-Label, Two-Arm, Dose-Finding Study of E7389 in Combination With Carboplatin in Patients With Solid Tumors	Cancer	Neoplasms
NCT00268957	Study to Compare Sevelamer Carbonate Powder to Sevelamer Hydrochloride Tablets in Patients With CKD on Hemodialysis	A Randomized, Parallel, Open-Label Study to Compare Once Per Day Sevelamer Carbonate Powder Dosing With Three Times Per Day Sevelamer Hydrochloride Tablet Dosing in Chronic Kidney Disease Patients on Hemodialysis	Kidney Diseases && Chronic Renal Insufficiency && End-Stage Renal Disease	Diabetes, urinary diseases and male infertility
NCT00269009	CHERL, Connecting Primary Care Patients With Community Resources to Facilitate Behavior Change	CHERL, Connecting Primary Care Patients With Community Resources to Facilitate Behavior Change	Tobacco Use Disorder && Alcohol Abuse && Lack of Physical Activity && Poor Diet	Mental and behavioral disorders AND Neurological disorders
NCT00269022	Use Of SB-705498 In The Acute Treatment Of Migraine	A Single Blind, Placebo Controlled, Multi-Centre Study to Investigate the Pharmacokinetics, Safety, Tolerability and Pharmacodynamics of the TRPV1 Antagonist SB-705498 Against the Pain of Acute Migraine.	Migraine, Acute	Neurological disorders
NCT00269061	Study In Patients With Type 2 Diabetes Who Are Taking Metformin And Sulfonylurea, Metformin And Insulin, Or Insulin	An Exploratory MRI Study in Type 2 Diabetic Subjects: A Randomized, Double-Blinded, Placebo-Controlled Trial to Evaluate the Measurement of Fluid Volumes by MRI in the Lower Extremities of Subjects Receiving Pioglitazone	Non-Insulin-Dependent Diabetes Mellitus	Diabetes, urinary diseases and male infertility
NCT00269074	Effect of IDEA-070 on Pain and Inflammation Induced by PDT	Safety and Efficacy of IDEA-070 for the Treatment of Pain and Inflammation Induced by Photodynamic Therapy of Actinic Keratosis	Actinic Keratosis	Skin and subcutaneous diseases
NCT00269217	Lipid Efficacy Study	A Multicenter, Randomized, Double-Blind, "Factorial" Design Study to Evaluate the Lipid-Altering Efficacy and Safety of Coadministered MK0524B Tablets in Patients With Primary Hypercholesterolemia or Mixed Hyperlipidemia	Primary Hypercholesterolemia && Mixed Hyperlipidemia	No GBD
NCT00269282	Increasing Adherence to Asthma Medication in Urban Teens	Motivating Asthma Adherence in Urban Teens	Asthma	Chronic respiratory diseases
NCT00269295	TY800 Dose Escalation (Typhoid)	A Randomized, Double-Blind, Placebo-Controlled, Dose Escalation, In-Patient Phase I/II Study to Determine the Safety and Immunogenicity of Ty800 in Healthy Adult Subjects	Typhoid and Paratyphoid Fevers	Diarrhea, lower respiratory infections, meningitis, and other common infectious diseases
NCT00269503	Chiropractic Prone Distraction for Lower Back Pain	A Pilot Study of Chiropractic Prone Distraction for Subacute Back Pain With Sciatica	Herniated Disc && Lower Back Pain && Sciatica	Musculoskeletal disorders
NCT00269516	SLV308 for Treatment of Patients With Early Parkinson's Disease	A Randomized, Double Blind, Placebo Controlled Parallel-Group Fixed and Flexible SLV308 Dose Arm Study to Assess Efficacy and Safety of SLV308 Monotherapy in the Treatment of Patients With Early Stage Parkinson's Disease	Early Stage Parkinson's Disease	Neurological disorders
NCT00269594	An Open-Label Study Of Lamictal In Neurotic Excoriation	An Open-Label Study of Lamictal In Neurotic Excoriation	Neurotic Disorders && Obsessive-Compulsive Disorder	Mental and behavioral disorders
NCT00269633	Research Study of Treatment for Winter Depression With Different Colors of Light	Optimizing Light Wavelength for Treatment of Seasonal Affective Disorder	Seasonal Affective Disorder	Mental and behavioral disorders
NCT00270205	Safety, Tolerability and Immune Response to LC002, an Experimental Therapeutic Vaccine, in Adults Receiving HAART	A Phase I/II, Randomized, Double-Blind Study to Evaluate the Safety, Tolerability, and Immunogenicity of LC002, a DermaVir Vaccine, in HIV-1-Infected Subjects Currently Under Treatment With Highly Active Antiretroviral Therapy (HAART)	HIV Infections	HIV/AIDS
NCT00270218	Safety of and Immune Response to Two Different HIV Vaccines, Each Followed by a Adenoviral Vaccine Boost, in HIV Uninfected Adults	A Phase I Clinical Trial to Evaluate Immune Response Kinetics and Safety of Two Different Primes, Adenoviral Vector Vaccine (VRC-HIVADV014-00-VP) and DNA Vaccine (VRC-HIVDNA009-00-VP), Each Followed by Adenoviral Vector Boost in Healthy, HIV-1 Uninfected Adults	HIV Infections	HIV/AIDS
NCT00270257	Drug Treatment Combined With Drug and Risk Reduction Counseling in the Prevention of HIV Infection and Death Among Injection Drug Users	A Phase III Randomized Controlled Trial to Evaluate the Efficacy of Drug Treatment in Prevention of HIV Infection and Death Among Opiate Dependent Injectors	HIV Infections && Opioid-Related Disorders	HIV/AIDS
NCT00270296	Trizivir Vs. Kaletra and Combivir for the Prevention of Mother-to-Child Transmission of HIV	Lopinavir/Ritonavir/Combivir vs. Abacavir/Zidovudine/Lamivudine for Virologic Efficacy and the Prevention of Mother-to-Child HIV Transmission Among Breastfeeding Women With CD4 Counts Greater Than or Equal to 200 Cells/mm3 in Botswana	HIV Infections	HIV/AIDS
NCT00270322	Pain Treatment After Total Knee Replacement - Continuous Epidural Versus Intravenous Patient Controlled Analgesia With Morphine	Pain Treatment After Total Knee Replacement - Continuous Epidural Versus Intravenous Patient Controlled Analgesia With Morphine	Pain, Postoperative && Osteoarthritis	Musculoskeletal disorders
NCT00270335	Optimizing Propofol in Obese Patients	Optimizing Propofol in Obese Patients	Hysterectomy	No GBD
NCT00270413	SU11248 as Consolidation After Response to Taxanes in Metastatic Breast Cancer	A Belgian Multicenter Phase II Randomized Trial in her2 Negative Metastatic Breast Cancer Evaluating Consolidation Antiangiogenic Therapy With SU11248 After Response to Taxane Chemotherapy Induction	Metastatic Breast Cancer	Neoplasms
NCT00270439	Omentectomy for the Treatment of Diabetes Mellitus Type 2	Omentectomy for Treatment of Diabetes Mellitus Type 2	Diabetes Mellitus Type 2 && Dyslipidemia && Hypercholesterolemia && Obesity	Diabetes, urinary diseases and male infertility
NCT00270634	Study of ISA247 (Voclosporin) in De Novo Renal Transplantation	A Phase IIb, Randomized, Multicenter, Open-Label, Concentration Controlled, Safety Study of ISA247 (Voclosporin) and Tacrolimus (Prografﾮ) in De Novo Renal Transplant Patients	Kidney Diseases	Congenital anomalies AND Diabetes, urinary diseases and male infertility
NCT00270673	Early Lactate-Directed Therapy in the Intensive Care Unit (ICU)	Early Lactate-Directed Therapy on the ICU: A Randomized Controlled Trial	Tissue Hypoxia && Hyperlactatemia	No GBD
NCT00270699	Safety of and Immune Response to a Dengue Virus Vaccine (rDEN4delta30-200,201) in Healthy Adults	Phase 1 Study of the Safety and Immunogenicity of rDEN4delta30-200,201, a Live Attenuated Virus Vaccine Candidate for the Prevention of Dengue Serotype 4	Dengue Fever	Neglected tropical diseases excluding malaria
NCT00270842	Effect of Exercise on Gait and Balance in Peripheral Neuropathy	Effect of Exercise on Gait and Balance in Peripheral Neuropathy	Diabetic Neuropathies && Peripheral Nerve Diseases && Peripheral Nervous System Diseases	Neurological disorders
NCT00270855	Exercise to Reduce Obesity in Spinal Cord Injury	Exercise to Reduce Obesity in Spinal Cord Injury	Diabetes Mellitus && Obesity && Paraplegia && Quadriplegia && Spinal Cord Injury	Diabetes, urinary diseases and male infertility
NCT00270881	Safety and Efficacy of Unrelated Cord Blood Transplantation for Adult Patients With Hematologic Malignancies	Phase 1/2 Study of Cord Blood Transplantation From Unrelated Donor for Adult Patients With Hematologic Malignancies Using Myeloablative Conditioning Regimen	Acute Myelogenous Leukemia && Acute Lymphoblastic Leukemia && Chronic Myelogenous Leukemia && Myelodysplastic Syndrome	Neoplasms
NCT00270959	Patient-Centered Collaborative Care for Preventing Post-Traumatic Stress Disorder After Traumatic Injury	Early Combined Intervention After Traumatic Injury	Post-Traumatic Stress Disorder	Mental and behavioral disorders
NCT00270985	The Metabolic Effects of Almond Consumption in Adults With Pre-Diabetes	The Metabolic Effects of Almond Consumption in Adults With Pre-Diabetes	Prediabetes && Insulin Resistance && Metabolic Syndrome	Diabetes, urinary diseases and male infertility
NCT00271076	CAPITAL: Carotid Artery Plaque Intravascular Ultrasound Evaluation	Carotid Artery Plaque Intravascular Ultrasound Evaluation	Carotid Artery Disease	Cardiovascular and circulatory diseases
NCT00271245	Selenium Supplementation of Patients With Cirrhosis	Selenium Supplementation of Patients With Cirrhosis	Liver Disease	Cirrhosis of the liver
NCT00271362	Bone Physiology & Mechanics in Osteomyoplasty Amputation Rehabilitation	Bone Physiology & Mechanics in Osteomyoplasty Amputation Rehabilitation	Amputation && Fracture && Inflammation && Osteoporosis	Musculoskeletal disorders
NCT00271388	Vestibular Stimulation to Treat Hemispatial Neglect	Noise Enhanced Galvanic Vestibular Stimulation in Hemispatial Neglect	Hemispatial Neglect && Stroke	Mental and behavioral disorders
NCT00271440	Effect of Chlorhexidine Cleansing on Skin Flora of Newborns in Nepal	Effect of Chlorhexidine Cleansing on Skin Flora of Newborns in Nepal	Bacterial Infection	No GBD
NCT00271544	Attain Model 4196 Left Ventricular (LV) Lead	Attain Model 4196 Left Ventricular (LV) Lead	Heart Failure	No GBD
NCT00271635	Ascorbic Acid Treatment in CMT1A Trial (AATIC)	Phase 2 Study of Ascorbic Acid Treatment in Charcot-Marie-Tooth Type 1A	Charcot-Marie-Tooth Disease && Hereditary Motor and Sensory Neuropathies	Neurological disorders
NCT00271674	YAG Laser Versus Punch Biopsy for the Treatment of Tattoo Skin Markers		Tattoo Skin Markers	Skin and subcutaneous diseases
NCT00271687	A Pilot Study of Exercise in Patients With Docetaxel-Based Chemotherapy for Hormone Refractory Prostate Cancer	A Pilot Study of Exercise in Patients With Docetaxel-Based Chemotherapy for Hormone Refractory Prostate Cancer	Prostatic Neoplasms && Neoplasm Metastasis && Palliative Care	Neoplasms
NCT00271700	Improving Glycemic Control on GMS: A Quality Improvement Study	Improving Glycemic Control on GMS: A Quality Improvement Study	Diabetes Mellitus	Diabetes, urinary diseases and male infertility
NCT00271713	Impact of Oral Ibandronate 150 mg Monthly on Structural Properties of Bone in Postmenopausal Osteoporosis (SPIMOS-3D)	Randomized Double-Blind Placebo-Controlled and Parallel Group Study to Evaluate the Impact of One Year Therapy With Monthly Oral Ibandronate 150 mg on Structural Properties of Bone in Postmenopausal Osteoporosis Without Vertebral Fractures	Osteoporosis, Postmenopausal	Musculoskeletal disorders
NCT00271752	The Procalcitonin and Survival Study	The Procalcitonin and Survival Study - A Multicentre Single Blinded Randomized Controlled Trial to Investigate if Treatment Guided by Daily Procalcitonin Measurements Can Reduce Mortality in the Intensive Care Unit	Localized Infection && Sepsis && Multiple Organ Failure	Chronic respiratory diseases AND Cirrhosis of the liver AND Congenital anomalies
NCT00271973	OXY-2: The Pharmacogenetics of Oxycodone Analgesia in Human Experimental Pain Models	The Pharmacogenetics of Oxycodone Analgesia in Human Experimental Pain Models	Healthy	No GBD
NCT00271999	Frequent Hemodialysis Network: Nocturnal Trial	Frequent Hemodialysis Network: Nocturnal Trial	End Stage Renal Disease && Hemodialysis	Diabetes, urinary diseases and male infertility
NCT00272025	Treatment Resistant Bipolar Depression	Six Week Double Blind, Randomized Trial of Escitalopram Add On for Treatment Resistant Bipolar Depression	Bipolar Depression	Mental and behavioral disorders
NCT00272155	An Intervention to Reduce Inappropriate Prescriptions of Antibiotics for Respiratory Infections in General Practice	Can Antibiotic Prescriptions in Respiratory Tract Infections be Improved? A Cluster Randomized Educational Intervention in General Practice	Respiratory Tract Infections && Anti-Bacterial Agents	Chronic respiratory diseases
NCT00272181	Study of Proxinium for Treating Patients With Squamous Cell Head and Neck Cancer	A Phase II, Open-Label Study to Evaluate the Safety, Tolerability, and Pharmacokinetic Profile of Proxinium in Patients With Advanced Squamous Cell Carcinoma of the Head and Neck Who Have Received at Least One Anti-Cancer Treatment Regimen for Advanced Disease	Recurrent Squamous Cell Carcinoma of the Head and Neck && Carcinoma, Squamous Cell && Neoplasms, Squamous Cell && Head and Neck Neoplasms && Mouth Neoplasms && Head and Neck Cancer	Neoplasms
NCT00272207	A Trial Assessing the Effect of Nabilone on Pain and Quality of Life in Patients With Fibromyalgia	A Randomized Double-blinded Placebo Controlled Trial Assessing the Effect of the Oral Cannabinoid Nabilone on Pain and Quality of Life in Patients With Fibromyalgia	Fibromyalgia	Musculoskeletal disorders
NCT00272285	A Study of Ramosetron Plus DX, Dexamethasone, Compared to Granisetron Plus DX for the Prevention of Vomiting and Nausea	A Double-Blind, Randomized, Parallel, Comparative Study to Evaluate the Efficacy and Safety of Ramosetron Plus Dexamethasone Injection for the Prevention of Chemotherapy-Induced Vomiting and Nausea	Vomiting && Nausea	No GBD
NCT00272311	Aspirin Dose and Atherosclerosis in Patients With Metabolic Syndrome	A Randomized, Double-Blind Trial to Test Higher- Versus Lower-Doses of Aspirin on Inflammatory Markers and Platelet Biomarkers and Nitric Oxide Formation in High Risk Primary Prevention (Patients With Metabolic Syndrome)	Cardiovascular Diseases && Metabolic Syndrome X && Atherosclerosis	Cardiovascular and circulatory diseases
NCT00272337	Aspirin Dose and Atherosclerosis in Patients With Heart Disease	A Randomized, Double-Blind Trial to Test Higher- Versus Lower-Doses of Aspirin on Inflammatory Markers and Platelet Biomarkers and Nitric Oxide Formation & Endothelial Function in Secondary Prevention (Pts w/Chronic Stable Coronary Disease)	Cardiovascular Diseases && Atherosclerosis && Myocardial Infarction	Cardiovascular and circulatory diseases
NCT00272402	Reducing Clinical Inertia in Diabetes Care	Reducing Clinical Inertia in Diabetes Care	Diabetes Mellitus && Hypertension && Hyperlipidemia	Diabetes, urinary diseases and male infertility
NCT00272454	Cilostazol in Acute Ischemic Stroke Treatment (CAIST)	The Double-Blind, Randomized, Multi-Center, and Active Controlled Trial for Efficacy and Safety of Cilostazol in Acute Ischemic Stroke	Cerebral Infarction	Cardiovascular and circulatory diseases
NCT00272519	Life Skills Intervention for Adolescents Perinatally Infected With HIV	Life Skills Intervention for Young Adolescents Perinatally Infected With HIV and Their Caregivers	HIV Infections	HIV/AIDS
NCT00272545	Effectiveness of a Normalization of Eating Intervention Program for Treating Women With Eating Disorders	Adaptation of a CBT Intervention for Eating Disorders	Eating Disorders	Mental and behavioral disorders
NCT00272623	Seldinger Technique Versus Venous Cut-Down for Placement of Totally Implantable Venous Access Ports	A Prospective, Randomized Trial Comparing Seldinger Technique Versus Venous Cut-Down for Placement of Totally Implantable Venous Access Ports	Catheters, Indwelling	No GBD
NCT00272649	Study Testing the Biologic Activity and Safety of an Immunotherapeutic in Patients With Newly Diagnosed Stage IV Kidney Cancer	A Phase I/II Study Testing the Biologic Activity and Safety of AGS-003 as an Immunotherapeutic in Subjects With Newly Diagnosed Stage IV Renal Cell Carcinoma	Renal Cell Carcinoma	Neoplasms
NCT00272662	Study of Subcutaneously Administered Peginesatide in Anemic Cancer Patients Receiving Chemotherapy	A Phase 2, Open-Label, Multi-Center Dose Escalation Study of the Safety, Pharmacodynamics, and Pharmacokinetics of Subcutaneously Administered Peginesatide in Anemic Cancer Patients Receiving Chemotherapy	Chemotherapy Induced Anemia && Cancer	Neoplasms
NCT00272688	Continuous Delivery of Levodopa in Patients With Advanced Idiopathic Parkinsons Disease - Cost-benefit	Continuous Delivery of Levodopa/Carbidopa (Duodopa) in Patients With Advanced Idiopathic Parkinsons Disease - a Health Economic Evaluation	Parkinson Disease	Neurological disorders
NCT00272727	Improved Quality of the Treatment and Increased Compliance in Asthmatics Through the Dialog Tool Soren - Between Patient and Caregiver	Improved Quality of the Treatment and Increased Compliance in Asthmatics Through the Dialog Tool Soren - Between Patient and Caregiver	Asthma	Chronic respiratory diseases
NCT00272766	Macugen for Histoplasmosis	Macugen for Histoplasmosis-An Open-Label, Single-Site, Comparative, Prospective Case Series	Ocular Histoplasmosis && Choroidal Neovascularization	Cardiovascular and circulatory diseases AND Sense organ diseases
NCT00272792	Study of Phenoptin to Increase Phenylalanine Tolerance in Phenylketonuric Children on a Phenylalanine-restricted Diet	A Phase 3, Double-blind, Placebo-controlled Study to Evaluate the Safety and Efficacy of Phenoptin to Increase Phenylalanine Tolerance in Phenylketonuric Children on a Phenylalanine-restricted Diet	Phenylketonurias	No GBD
NCT00272961	A Study Of Different Doses Of TBC3711 In Patients With Uncontrolled High Blood Pressure Already Taking Medications For High Blood Pressure.	A Phase 2 Multi-Centre, Randomised, Double-Blind, Placebo Controlled, Dose Ranging Study Of TBC3711 In Subjects With Resistant Hypertension	Resistant Hypertension	Cardiovascular and circulatory diseases AND Diabetes, urinary diseases and male infertility
NCT00273000	The Importance of Glucagon-Like Peptide-2 (GLP-2)in Mesenteric Bloodflow in Humans	The Importance of Glucagon-Like Peptide-2 (GLP-2)in Mesenteric Bloodflow in Humans	Healthy	No GBD
NCT00273052	COREG MR Versus TOPROL-XL On The Lipid Profile Of Normolipidemic Or Mildly Dyslipidemic Patients With Hypertension	A Randomized, Double-Blind, Multi-Center Study Comparing the Effects of Carvedilol Phosphate Modified Release Formulation (COREG- MR) With Metoprolol Succinate (TOPROL XL) on the Lipid Profile in Normolipidemic, or Mildly Dyslipidemic Hypertensive Patients	Hypertension	Cardiovascular and circulatory diseases AND Diabetes, urinary diseases and male infertility
NCT00273234	Clinical Effectiveness of Topical Autologous Platelet Gel for the Treatment of Venous Ulcers	Clinical Evaluation of the Safety and Effectiveness of Topical Autologous Platelet Gel (APG) for the Treatment of Lower Extremity Chronic Venous Insufficiency Ulcers. A Multicenter, Randomized, Controlled Clinical Trial	Venous Ulcer	Cardiovascular and circulatory diseases
NCT00273286	Family Management of Type 1 Diabetes in Children	Family Management of Childhood Diabetes Study	Diabetes Mellitus, Type 1	Diabetes, urinary diseases and male infertility
NCT00273312	Patupilone Activity in Advanced/Metastatic Hepatocellular Carcinoma	An Open-label, Phase II Trial of Patupilone (EPO906) as Monotherapy to Evaluate Activity of Patupilone in Patients With Advanced Unresectable and/or Metastatic Hepatocellular Carcinoma (HCC)	Hepatocellular Carcinoma	Neoplasms
NCT00273338	DN-101 in Combination With Docetaxel in Androgen-Independent Prostate Cancer (AIPC) (AIPC Study of Calcitriol Enhancing Taxotere [ASCENT-2])	A Phase 3, Randomized, Open-Label Study Evaluating DN-101 in Combination With Docetaxel in Androgen-Independent Prostate Cancer (AIPC) (ASCENT-2)	Prostate Cancer	Neoplasms
NCT00273351	Imaging and Genetic Biomarkers of Parkinson Disease (PD) Onset and Progression in High-risk Families	Assessment of Pre-symptomatic and Symptomatic Patients With Parkinson Disease to Identify and Characterize Genetic and Phenotypic Biomarkers for Disease Onset and Progression.	Parkinson Disease && Parkinsonian Syndrome	Neurological disorders
NCT00273364	Stem Cell Therapy for Patients With Multiple Sclerosis Failing Alternate Approved Therapy- A Randomized Study	Hematopoietic Stem Cell Therapy for Patients With Inflammatory Multiple Sclerosis Failing Alternate Approved Therapy: A Randomized Study	Multiple Sclerosis	Neurological disorders
NCT00273416	A Randomized Double Blind, Placebo Controlled Balanced 4-Way Crossover Study To Assess The Efficacy Of Single Oral Doses	A Randomized Double Blind, Placebo Controlled Balanced 4-Way Crossover Study To Assess The Efficacy Of Single Oral Doses Of PF-00592379 On Erectile Function, Using 100mg Sildenafil As A Positive Control	Impotence	Diabetes, urinary diseases and male infertility AND Mental and behavioral disorders
NCT00273455	Lumigan Versus Cosopt		Open-Angle Glaucoma	Sense organ diseases
NCT00273468	To Study the Safety and Effectiveness of a Granisetron Patch to Treat Chemotherapy-Induced Nausea and Vomiting (CINV)	A Randomised, Active Control, Double-Blind, Double-Dummy, Parallel-Group, Multi-National Study to Assess the Efficacy, Tolerability and Safety of the Granisetron Transdermal Delivery System in Chemotherapy-Induced Nausea and Vomiting (CINV) Associated With the Administration of Moderately or Highly Emetogenic Multi-Day Chemotherapy	Chemotherapy-Induced Nausea and Vomiting	No GBD
NCT00273663	Transcranial Electrical Stimulation (TCES) / Cerebral Blood Flow (CBF) / Xenon Under Computerized Tomography (Xe/CT)	The Effects of Transcranial Electrical Stimulation (TCES) on Cerebral Blood Flow (CBF) With Xenon Under Computerized Tomography (Xe/CT)	Healthy Volunteers	No GBD
NCT00273702	An Open-Label Study of N-Acetyl Cysteine in Pathological Gambling	An Open-Label Study of N-Acetyl Cysteine in Pathological Gambling	Pathological Gambling	Mental and behavioral disorders
NCT00273741	Ritalin: Antiasthenic Effect of Methylphenidate (Ritalin) in Palliative Care in Cancer Patients	Randomized Study Evaluating the Antiasthenic Effect of Methylphenidate (Ritalin) in Palliative Care in Cancer Patients	Asthenia && Neoplasms	Neoplasms
NCT00273767	Preliminary Administration of EPO and Markers of Cardiac Ischemia Induced by CPB	Double-blind Phase II Pilot Monocentric Randomized Clinical Trial Evaluating the Effect of a Preliminary Administration of Erythropoietin on Different Markers of Cardiac Ischemia Induced by Cardiopulmonary Bypass	Myocardial Ischemia	Cardiovascular and circulatory diseases
NCT00273780	Highly Active Antiretroviral Therapy (HAART) Adherence Interventions	HAART Adherence Interventions in Africa: An RCT	HIV Infections	HIV/AIDS
NCT00273910	Evaluation of the Impact of Adjuvants Accompanying Peptide Immunization in High-Risk Melanoma	Evaluation of the Impact of Adjuvants Accompanying Peptide Immunization in High Risk Melanoma	High-Risk Melanoma	Neoplasms
NCT00273936	Trial of AVN-944 in Patients With Advanced Hematologic Malignancies	A Phase I Trial of AVN-944 in Patients With Advanced Hematologic Malignancies	Acute Leukemia && Chronic Leukemia && Multiple Myeloma && Hodgkin's Lymphoma && Non-Hodgkin's Lymphoma && Waldenstrom's Macroglobulinemia	Neoplasms
NCT00273949	Lactulose for the Prevention of Nosocomial Infections in Children	Lactulose for the Prevention of Nosocomial Infections in Children	Nosocomial Infection	Injuries
NCT00274170	Randomized Evaluation of Octreotide Versus Compazine for Emergency Department Treatment of Migraine Headache	Randomized Evaluation of Octreotide Versus Compazine for Emergency Department Treatment of Migraine Headache	Migraine Headache	Neurological disorders
NCT00274196	Ultrasound as a Diagnostic Tool for Occult Hip Fractures	A Prospective Study of the Specificity and Sensitivity of Ultrasound in Diagnosing Occult Hip Fractures	Occult Fractures	No GBD
NCT00274287	GM-CSF for Maintenance of Prostate Cancer for Patients Responding to Taxotere	A Phase II Pilot Study Investigating the Efficacy and Activity of Single Agent GM-CSF (Leukine) Maintenance Approach in Androgen-independent Prostate Cancer (AIPC) Patients Responding to Taxotere Chemotherapy	Prostate Cancer	Neoplasms
NCT00274313	Safety Study of Inhaled 552-02 in Cystic Fibrosis Patients	A Study of the Safety and Pharmacokinetics of 552-02 Following 14 Days of Dosing By Inhalation in Patients With Cystic Fibrosis	Cystic Fibrosis	No GBD
NCT00274352	A Study of Adalimumab to Treat Sarcoidosis of the Skin	A Double-Blind, Randomized, Placebo-Controlled Study of Adalimumab in the Treatment of Cutaneous Sarcoidosis	Sarcoidosis	Chronic respiratory diseases
NCT00274417	Dutasteride for Improving Peri-Operative and Long-Term Outcomes of Photoselective Vaporization of the Prostate (DOP)	A Randomized, Placebo-Controlled, Double-Blind Study of the Use of Dutasteride for Improving Peri-Operative and Long-Term Outcomes of Photoselective Vaporization of the Prostate (DOP Study)	Benign Prostatic Hyperplasia && Lower Urinary Tract Symptoms	Diabetes, urinary diseases and male infertility
NCT00274469	A Clinical Trial to Compare Efficacy and Tolerability of Faslodex With Arimidex in Patients With Advanced Breast Cancer	A Randomized, Open-Label, Parallel-Group, Multicentre, Phase II Study to Compare the Efficacy and Tolerability of Fulvestrant (FASLODEXﾙ) 500 mg With Anastrozole (ARIMIDEXﾙ) 1 mg as First Line Hormonal Treatment for Postmenopausal Women With Hormone Receptor Positive Advanced Breast Cancer	Metastatic Breast Cancer	Neoplasms
NCT00274495	Assessing the Efficacy and Safety of Rosiglitazone Added to Standard Therapy for Hepatitis C Genotype 1 With Fatty Liver	Randomized Placebo-Control Pilot Study Evaluating the Efficacy and Safety of Rosiglitazone Combined With Pegylated Interferon Plus Ribavirin Versus Pegylated Interferon Plus Ribavirin Alone in Genotype 1 Hepatitis C With Steatosis	Chronic Hepatitis C Infection && Fatty Liver	Cirrhosis of the liver AND Hepatitis
NCT00274651	Clinical Trial of PXD101 in Patients With T-Cell Lymphomas	A Phase II Clinical Trial of PXD101 in Patients With Recurrent or Refractory Cutaneous and Peripheral T-Cell Lymphomas	Cutaneous T-Cell Lymphoma && Peripheral T-Cell Lymphoma && Non-Hodgkin's Lymphoma	Neoplasms
NCT00274924	Rituximab and Combination Chemotherapy in Treating Patients With Stage II, Stage III, or Stage IV Diffuse Large B-Cell Non-Hodgkin's Lymphoma	Response-Adapted Therapy for Aggressive Non-Hodgkin's Lymphomas Based on Early [F] F.G.-PET Scanning	Lymphoma	Neoplasms
NCT00274937	Radiation Therapy, Amifostine, and Chemotherapy in Treating Young Patients With Newly Diagnosed Nasopharyngeal Cancer	Treatment of Childhood Nasopharyngeal Carcinoma With Neoadjuvant Chemotherapy and Concomitant Chemoradiotherapy: A Groupwide Phase III Study	Stage I Lymphoepithelioma of the Nasopharynx && Stage I Squamous Cell Carcinoma of the Nasopharynx && Stage II Lymphoepithelioma of the Nasopharynx && Stage II Squamous Cell Carcinoma of the Nasopharynx && Stage III Lymphoepithelioma of the Nasopharynx && Stage III Squamous Cell Carcinoma of the Nasopharynx && Stage IV Lymphoepithelioma of the Nasopharynx && Stage IV Squamous Cell Carcinoma of th…	Neoplasms
NCT00275002	O6-Benzylguanine and Temozolomide in Treating Young Patients With Recurrent or Progressive Gliomas or Brain Stem Tumors	A Phase II Trial of O6-Benzylguanine and Temozolomide in Pediatric Patients With Recurrent or Progressive High-Grade Gliomas and Recurrent or Progressive Brainstem Tumors	Brain and Central Nervous System Tumors	Neoplasms
NCT00275041	Irinotecan and Cetuximab in Treating Patients With Metastatic Breast Cancer	Phase II Trial of Concurrent Irinotecan Plus Cetuximab in Patients With Advanced Breast Cancer With Prior Anthracycline and/or Taxane-Containing Therapy	Breast Cancer	Neoplasms
NCT00275080	Vorinostat and Decitabine in Treating Patients With Advanced Solid Tumors or Relapsed or Refractory Non-Hodgkin's Lymphoma, Acute Myeloid Leukemia, Acute Lymphocytic Leukemia, or Chronic Myelogenous Leukemia	A Phase 1 Study of Vorinostat (Suberoylanilide Hydroxamic Acid; SAHA) in Combination With Decitabine in Patients With Advanced Solid Tumors, Relapsed or Refractory Non-Hodgkin's Lymphoma, Acute Myeloid Leukemia, Acute Lymphocytic Leukemia, or Chronic Myelogenous Leukemia in Blast Crisis	Adult Acute Myeloid Leukemia With 11q23 (MLL) Abnormalities && Adult Acute Myeloid Leukemia With Inv(16)(p13;q22) && Adult Acute Myeloid Leukemia With t(15;17)(q22;q12) && Adult Acute Myeloid Leukemia With t(16;16)(p13;q22) && Adult Acute Myeloid Leukemia With t(8;21)(q22;q22) && Blastic Phase Chronic Myelogenous Leukemia && Extranodal Marginal Zone B-cell Lymphoma of Mucosa-associated Lymphoid T…	Neoplasms
NCT00275171	rhTSH, Radioiodine Uptake and Goiter Reduction Following 131I Therapy in Patients With Benign Nontoxic Nodular Goiter	The Effect of 0.1 mg Recombinant Human Thyrotropin (rhTSH) on Thyroid Radioiodine-uptake and the Degree of Goiter Reduction Following 131I-therapy, in Patients With Benign Non-toxic Nodular Goiter. A Randomized, Double-blind, Placebo-controlled Trial.	Nodular Goiter	Nutritional deficiencies
NCT00275184	Bowel Preparation and Prokinetics in Capsule Endoscopy	A Randomised Study of the Optimal Bowel Preparation for Routine Capsule Endoscopy Using Citramag and Senna or Metoclopramide	Small Bowel Disease && Gastrointestinal Hemorrhage && Refractory Anemia	Digestive diseases (except cirrhosis) AND Neoplasms AND Nutritional deficiencies
NCT00275262	A Study to Evaluate the Ability of Lupron Depot to Enhance Immune Function Following Bone Marrow Transplantation	Leuprolide Acetate to Enhance Immune Function Post-Autologous Stem Cell Transplantation	Hodgkin Disease && Lymphoma, Non-Hodgkin && Multiple Myeloma && Mantle Cell Lymphoma	Neoplasms
NCT00275275	Pramipexole Conversion to Ropinirole Controlled Release (CR)	An Open Label Conversion Study of Pramipexole to Ropinirole Controlled Release (CR) in Patients With Parkinson's Disease.	Parkinson Disease	Neurological disorders
NCT00275314	WP16302 A Bioequivalence Study Comparing Ganciclovir From the Valganciclovir Syrup Formulation and the Commercial Valganciclovir 450mg Tablet (Valcyteﾮ) at a Dose of 900mg in Kidney Transplant Recipients	WP16302 A Bioequivalence Study Comparing Ganciclovir From the Valganciclovir Syrup Formulation and the Commercial Valganciclovir 450mg Tablet (Valcyteﾮ) at a Dose of 900mg in Kidney Transplant Recipients, Sponsor Protocol Dated 8/11/2005 and Investigator Brochure Version August 2005	Kidney Transplant	Diabetes, urinary diseases and male infertility
NCT00275340	Cardiac Home Education and Support Trial (CHEST): A Pilot Study	A Pilot Trial of a Home-Based Peer Support Program After Coronary Artery Bypass Graft Surgery	Coronary Artery Disease	Cardiovascular and circulatory diseases
NCT00275379	Study Evaluating Orally Administered ERB-041 in Subjects With Active Interstitial Cystitis	A Multicenter, Randomized, Double-Blind, Placebo-Controlled, Parallel-Design, Exploratory Study of Orally Administered ERB-041 in Subjects With Active Interstitial Cystitis	Cystitis, Interstitial	Diabetes, urinary diseases and male infertility
NCT00275392	Vestibular Rehabilitation and Dizziness in Geriatric Patients	Vestibular Rehabilitation and Dizziness in Geriatric Patients	Dizziness	Sense organ diseases
NCT00275405	Effect of Garlic on Inflammatory Mediators	Effect of Garlic Oil Macerate on Inflammatory Mediators in Healthy Normal Weight and Obese Subjects.	Healthy	No GBD
NCT00275509	Induction Therapy Study in Live Donor Kidney Transplant Recipients With a Positive Crossmatch	Open Label Randomized Study of Thymoglobulin Versus Daclizumab Induction Therapies for the Reduction of Acute Rejection in Live Donor Kidney Transplant Recipients With a Positive Crossmatch	Kidney Failure, Chronic	Diabetes, urinary diseases and male infertility
NCT00275730	Effects of Indomethacin on Retinal and Choroidal Blood Flow in Healthy Volunteers	Effects of Indomethacin on Retinal and Choroidal Blood Flow in Healthy Volunteers	Ocular Physiology && Regional Blood Flow	No GBD
NCT00275756	Effects of Common Topical Glaucoma Therapy on Optic Nerve Head Blood Flow Autoregulation During Increased Arterial Blood Pressure and Artificially Elevated Intraocular Pressure in Healthy Humans	Effects of Common Topical Glaucoma Therapy on Optic Nerve Head Blood Flow Autoregulation During Increased Arterial Blood Pressure and Artificially Elevated Intraocular Pressure in Healthy Humans	Glaucoma && Ocular Physiology && Regional Blood Flow	Sense organ diseases
NCT00275834	Zonisamide for Weight Reduction in Obese Adults	Zonisamide for Weight Reduction in Obese Adults	Obesity	No GBD
NCT00275977	Treatment of Myocardial Infarction With Bone Marrow Derived Stem Cells	Treatment of Myocardial Infarction With Autologous Bone Marrow Derived Stem Cells	Acute Myocardial Infarction	Cardiovascular and circulatory diseases
NCT00276016	The Effects of Phenylephrine Compared With Those of Placebo and Pseudoephedrine on Nasal Congestion in Subjects With Seasonal Allergic Rhinitis (SAR)(P04579)	Crossover Study of the Decongestant Effect of Phenylephrine Compared With Placebo and Pseudoephedrine as Active Control in SAR Subjects Exposed to Pollen in the Vienna Challenge Chamber	Rhinitis, Allergic, Seasonal	Chronic respiratory diseases
NCT00276042	A Trial to Evaluate Faropenem Medoxomil in the Treatment of Acute Otitis Media	Prospective, Randomized, Investigator-Blind Trial to Evaluate the Bacteriologic Eradication, Safety and Tolerability, and Pharmacokinetics of Different Dosages of Faropenem Medoxomil BID for 10 Days in the Treatment of Acute Otitis Media	Otitis Media	Diarrhea, lower respiratory infections, meningitis, and other common infectious diseases
NCT00276094	A Clinical Study to Evaluate Ospemifene in the Treatment of Vulvar and Vaginal Atrophy in Postmenopausal Women	Efficacy and Safety of Ospemifene in the Treatment of Vulvar and Vaginal Atrophy (VVA) in Postmenopausal Women: A 12-Week, Randomized, Double-Blind, Placebo-Controlled, Parallel-Group Study Comparing Oral Ospemifene 30 and 60 Mg Daily Doses With Placebo	Atrophy && Vaginal Diseases	Gynecological diseases
NCT00276159	Study of Immune Response Modifier in the Treatment of Hematologic Malignancies	Phase II Study of 852A Administered Subcutaneously in Patients With Hematologic Malignancies Not Responding to Standard Treatment	Acute Lymphoblastic Leukemia && Acute Myeloid Leukemia && Non-Hodgkin's Lymphoma && Hodgkin's Lymphoma && Multiple Myeloma && Chronic Lymphocytic Leukemia	Neoplasms
NCT00276263	Sarcosine Preventive Therapy for Individuals At High Risk for Schizophrenia	Sarcosine (N-methylglycine) Trial for Individuals At Risk for Developing Schizophrenia and Related Disorders	Schizophrenias && Psychoses && Psychotic Disorders && Schizophrenic Disorders	Mental and behavioral disorders
NCT00276289	Spironolactone to Decrease Potassium Wasting in Hypercalciurics on Thiazides Diuretics	Spironolactone to Decrease Potassium Wasting in Hypercalciuric Patients Treated With Thiazide Diuretics	Idiopathic Hypercalciuria && Hypokalemia Caused by Thiazide Diuretics	No GBD
NCT00276406	Use of Pyridostigmine for Constipation in Diabetics	Pyridostigmine in Diabetics With Constipation: Randomized, Placebo-controlled, Double-blind Trial	Constipation && Diabetes Mellitus && Colonic Transit && Gastric Emptying	Digestive diseases (except cirrhosis)
NCT00276458	To Evaluate Ezetimibe Plus Atorvastatin Versus Atorvastatin in Patients With High Cholesterol Not Controlled on Atorvastatin 20 mg (0653-079)(COMPLETED)	A Multicenter., Rand., Double-Blind, Titration Study to Evaluate & Compare the Efficacy & Safety of Ezetimibe Plus Atorvastatin Vs Atorvastatin in Hypercholesterolemic Pts. at Moderately High Risk for CHD Not Adequately Controlled on Atorvastatin 20 Mg	Hypercholesterolemia	No GBD
NCT00276484	To Evaluate Ezetimibe Plus Atorvastatin Versus Atorvastatin in Patients With High Cholesterol Not Controlled on Atorvastatin 40 mg (0653-090)(COMPLETED)	A Multicenter, Rand., Double-Blind, Titration Study to Evaluate & Compare the Efficacy & Safety of Ezetimibe Plus Atorvastatin Vs Atorvastatin in Hypercholesterolemic Pts. at High Risk for CHD Not Adequately Controlled on Atorvastatin 40 Mg	Hypercholesterolemia	No GBD
NCT00276614	Bortezomib in Treating Patients With Metastatic Kidney Cancer	A Phase II Study of Bortezomib (Velcade ) Administered as a Single Agent in Metastatic Non-Clear Cell Renal Cell Carcinoma (RCC) Patients	Kidney Cancer	Neoplasms
NCT00276770	Positron Emission Tomography Using Fluorothymidine F 18 in Finding Recurrent Disease in Patients With Gliomas	NCI-Sponsored Trial for the Evaluation of Safety and Preliminary Efficacy Using [F18] Fluorothymidine (FLT) As a Marker of Proliferation in Patients With Primary Brain Tumors	Brain and Central Nervous System Tumors	Neoplasms
NCT00276874	Aripiprazole to Reduce Cocaine Relapse	Preventing Cocaine Relapse: Developing Pharmacotherapies	Cocaine-Related Disorders	Mental and behavioral disorders
NCT00276965	Bipolar II Depression: Lithium, SSRI, or the Combination	Comparing the Safety and Effectiveness of a Mood Stabilizing Medication, an Antidepressant Medication, and a Combination of Both Medications to Treat Symptoms of Bipolar Type II Depression	Bipolar Disorder && Depression	Mental and behavioral disorders
NCT00276991	Traditional CAM Therapy in the Treatment of HIV/AIDS	Modest Phase 1 and Phase II Clinical Studies on Traditional CAM Therapy in the Treatment of HIV/AIDS	HIV Infections	HIV/AIDS
NCT00277030	Two Strategies of RDS Treatment in Newborns With Birth Weight > 1500 Grams	Comparative Trial of Two Strategies of RDS Treatment in Newborns With Birth Weight > 1500 Grams	Respiratory Distress Syndrome	Neonatal disorders
NCT00277147	Salmonella Typhi Vi O-Acetyl Pectin-rEPA Conjugate Vaccine	Salmonella Typhi Vi O-Acetyl Pectin-rEPA Conjugate Vaccine, Phase 1 Trial in Adults at NIH CC	Typhoid Fever	Diarrhea, lower respiratory infections, meningitis, and other common infectious diseases
NCT00277173	Improving Geriatric Drug Safety in Underserved Practices	Improving Geriatric Drug Safety in Underserved Practices	Cardiovascular Diseases	No GBD
NCT00277238	CPG10101 Combination Therapy For The Treatment Of Hepatitis C In Non-Responder (Null And Partial Responder) Hepatitis C Virus (HCV) Genotype 1 Infected Subjects	CPG 10101 Combination Therapy for the Treatment of Hepatitis C: A Phase II Randomized, Open Label, Multi-Center, Parallel Arm, Controlled Trial of CPG 10101 at Two Different Dose Levels With Pegylated-Interferon-Alpha 2B (PEG-IFN) Plus Ribavirin (RBV) or PEG-IFN Plus RBV Without CPG 10101 in the Treatment of Non-Responder (Null and Partial Responder) HCV Genotype 1 Infected Subjects	Hepatitis, Chronic Active	Hepatitis
NCT00277290	Study of XL999 in Patients With Previously Treated Ovarian Cancer	A Phase 2 Study of XL999 Administered Intravenously to Subjects With Recurrent Ovarian Cancer	Ovarian Cancer	Neoplasms
NCT00277342	Potential Association of a Common L-FABP Polymorphism With Lipid-induced Hepatic Insulin Resistance		Wildtype && Polymorphism Liver FABP	Diabetes, urinary diseases and male infertility
NCT00277355	Pilot Study of Minocycline in Huntington's Disease	A Multi-Center, Double-Blind, Pilot Study of Minocycline in Huntington's Disease	Huntington Disease	Neurological disorders
NCT00277381	Improving Adherence in Patients With Hypertension - A Novel Use of Communication Technology	Improving Adherence in Patients With Hypertension - A Novel Use of Communication Technology	Hypertension	Cardiovascular and circulatory diseases AND Diabetes, urinary diseases and male infertility
NCT00277407	Treatment of Autistic Children Using NAET Procedures	An Investigation Into the Outcome of NAET Treatment on Children With Allergy-Related Autism Spectrum Disorders in a Multi-Clinical Setting.	Autism && Food Allergies	Mental and behavioral disorders
NCT00277446	Dietary Supplementation With Soy Isoflavones in Asthma	Dietary Supplementation With Soy Isoflavones in Asthma	Asthma	Chronic respiratory diseases
NCT00277537	Safety and Efficacy of Bronchitol in Bronchiectasis	A Phase III Multicenter, Randomised, Parallel, Placebo-Controlled, Double-Blind Study to Investigate the Safety and Efficacy of Treatment With Bronchitol (Dry Powder Mannitol) in the Symptomatic Treatment of Bronchiectasis.	Bronchiectasis	Chronic respiratory diseases
NCT00277576	Safety Study of HBV DNA Vaccine to Treat Patients With Chronic Hepatitis B Infection	Phase I, Multi-Centre, Randomised, Placebo-Controlled, Dose Escalation Study to Assess Local & Systemic Tolerability of Therapeutic DNA Plasmid pdpSC18 Vaccine Administered by Particle Mediated Epidermal Delivery Using PowderJect ND10 Delivery System in Subjects With Chronic Hepatitis B Infection	Chronic Hepatitis B	Hepatitis
NCT00277641	Lamotrigine in the Treatment of Binge Eating Disorder Associated With Obesity	Lamotrigine in the Treatment of Binge Eating Disorder Associated With Obesity: A Single-Center, Double-Blind, Placebo-Controlled, Flexible-Dose Study in Outpatients	Binge Eating Disorder && Obesity	Mental and behavioral disorders
NCT00277732	Pharmaceutical Care for Diabetes Type 2 Patients: a Randomised Controlled Trial	Pharmaceutical Care for Diabetes Type 2 Patients: a Randomised Controlled Trial	Diabetes Mellitus	Diabetes, urinary diseases and male infertility
NCT00277771	Improving Self-Monitoring in Weight Loss With Technology	Improving Self-Monitoring in Weight Loss With Technology	Obesity && Overweight	No GBD
NCT00277810	Study Evaluating the Safety, Tolerability, and Efficacy of Lecozotan SR in Outpatients With Alzheimer's Disease	A 6-Month, Randomized, Double-Blind, Placebo-Controlled, Multicenter, Safety, Tolerability, and Efficacy Study of 3 Doses of Lecozotan (SRA-333) SR in Outpatients With Mild to Moderate Alzheimer's Disease Treated With a Cholinesterase Inhibitor	Alzheimer Disease	Neurological disorders
NCT00277823	Study Evaluating Desvenlafaxine Sustained-Release (DVS-SR) in Adult Outpatients With Major Depressive Disorder	A Multicenter, Randomized, Double-Blind, Placebo-Controlled, Parallel Group Study to Evaluate the Efficacy and Safety of Two Fixed Doses (50 mg, 100 mg) of Desvenlafaxine Sustained-Release Tablets in Adult Outpatients With Major Depressive Disorder	Major Depressive Disorder	Mental and behavioral disorders
NCT00277914	Flibanserin Randomized Withdrawal Trial in Pre-menopausal Women	12-month Sustained Efficacy of Flibanserin v Placebo n Younger Women With HSDD in NA	Sexual Dysfunctions, Psychological	No GBD
NCT00278044	Clinical Study and Gene Mutation Analysis of Adrenoleukodystrophy in Taiwanese Children	Clinical Study and Gene Mutation Analysis of Adrenoleukodystrophy in Taiwanese Children	Adrenoleukodystrophy	Cirrhosis of the liver AND Congenital anomalies AND Diabetes, urinary diseases and male infertility AND Digestive diseases (except cirrhosis) AND Hemoglobinopathies and hemolytic anemias AND Mental and behavioral disorders
NCT00278070	Metronomic Oral Vinorelbine in Patients With Metastatic Tumors	Metronomic Vinorelbine in Patients With Metastatic Tumors: Phase II Translational Study	Breast Cancer && Non Small Cell Lung Cancer && Prostate Cancer	Neoplasms
NCT00278330	Flavopiridol and Vorinostat in Treating Patients With Relapsed or Refractory Acute Leukemia or Chronic Myelogenous Leukemia or Refractory Anemia	Phase I Trial of Vorinostat (SAHA) in Combination With Alvocidib (Flavopiridol) in Patients With Relapsed, Refractory, or (Selected) Poor Prognosis Acute Leukemia or Refractory Anemia With Excess Blasts-2	Blastic Phase Chronic Myelogenous Leukemia && Recurrent Adult Acute Lymphoblastic Leukemia && Recurrent Adult Acute Myeloid Leukemia && Refractory Anemia With Excess Blasts && Relapsing Chronic Myelogenous Leukemia && Untreated Adult Acute Lymphoblastic Leukemia && Untreated Adult Acute Myeloid Leukemia	Neoplasms
NCT00278343	AZD2171 in Treating Patients With Persistent, Recurrent, or Refractory Advanced Ovarian Epithelial, Peritoneal Cavity, or Fallopian Tube Cancer	A Phase 2 Study of AZD2171 in Recurrent or Persistent Ovarian, Peritoneal, or Fallopian Tube Cancer	Recurrent Fallopian Tube Cancer && Recurrent Ovarian Epithelial Cancer && Recurrent Primary Peritoneal Cavity Cancer	Neoplasms
NCT00278447	Addiction Health Evaluation And Disease Management (AHEAD) Study	Linkage of Alcohol Abusers to Primary Care	Alcohol Dependence && Alcoholism && Drug Dependence	Mental and behavioral disorders
NCT00278707	GTA-Glyceryltriacetate for Canavan Disease	Phase 1 Treatment With GTA in Two Infant With Canavan Disease	Infantile Canavan Disease && Deficiency Disease, Aspartoacylase	Neurological disorders
NCT00278733	Campus Health Intervention Projects UBC Site	Campus Health Intervention Projects to Reduce High Risk Drinking Among University Students by Means of Brief Physician Advice	High Risk Drinking	No GBD
NCT00278785	Brief Intervention for Alcohol Use Among Injured Patients	Brief Intervention for Alcohol Use Among Injured Patients: A Prospective, Randomized Trial	Alcohol Drinking && Wounds and Injuries	No GBD
NCT00278824	Fentanyl Transdermal Patch With CHADDﾙ for Breakthrough Pain in Patients With Moderate to Severe Non-Malignant Pain	A Double-Blind, Placebo-Controlled, Proof-of-Concept Study to Evaluate the Efficacy of CHADDﾙ Applied Over a Transdermal Fentanyl Patch for the Treatment of Breakthrough Pain in Patients With Moderate to Severe Non-malignant Chronic Pain	Pain	Neoplasms
NCT00278889	Second Line ColoRectal Cancer Therapy in Combination With Combination of FOL- Folinic Acid(Leucovorin), F - Fluorouracil and OX - Oxaliplatin (FOLFOX)	A Study to Compare the Efficacy of AZD2171 in Combination With 5-fluorouracil, Leucovorin, and Oxaliplatin (FOLFOX) and the Efficacy of Bevacizumab in Combination With FOLFOX in the Second-line Treatment of Patients With Metastatic Colorectal Cancer	Colorectal Cancer	Neoplasms
NCT00278902	A Study of ARRY-334543 in Patients With Advanced Cancer		Advanced Cancer	Neoplasms
NCT00278915	Faslodex in McCune Albright Syndrome	An Open-label, Non-Comparative Trial to Evaluate the Safety, Efficacy and Pharmacokinetics of Faslodex (Fulvestrant) in Girls With Progressive Precocious Puberty Associated With McCune-Albright Syndrome	Puberty, Precocious && McCune-Albright Syndrome	Congenital anomalies
NCT00278928	Fat Tolerance From Lipid Emulsion Infusion Packaged in Glass or Plastic	Prospective, Randomized Study of Fat Tolerance From Lipid Emulsion Infusion Packaged in Glass or Plastic Containers.	Hypertriglyceridemia	No GBD
NCT00278954	Efficacy, Safety and Pharmacokinetics of Gammaplex in Primary Immunodeficiency Diseases.	A Phase III, Multicenter, Open-Label Study To Evaluate The Efficacy, Safety, and Pharmacokinetics of Gammaplexﾮ in Primary Immunodeficiency Diseases	Primary Immunodeficiency && Common Variable Hypogammaglobulinemia && X-linked Hypogammaglobulinemia && Hypogammaglobulinemia && Immunodeficiency With Hyper-IgM && Wiskott-Aldrich Syndrome	HIV/AIDS
NCT00278967	An Efficacy Evaluation of 2 Different Bowel Cleansing Preparations in Adult Subjects	An Efficacy Evaluation of 2 Different Bowel Cleansing Preparations in Adult Subjects	Colonoscopy	No GBD
NCT00278993	Evaluating E7389 in Patients With Hormone Refractory Prostate Cancer With Advanced and/or Metastatic Disease Stratified by Prior Chemotherapy	A Phase II, Multicenter, Open Label, Two Stage Design Study Evaluating E7389 in Patients With Hormone Refractory Prostate Cancer With Advanced and/or Metastatic Disease Stratified by Prior Chemotherapy	Prostate Cancer	Neoplasms
NCT00279006	Adhesiveness of Coronary Drug-Eluting Stents to the Delivery Balloon-Catheter: A Randomized Comparison	Adhesiveness of Coronary Drug-Eluting Stents to the Delivery Balloon-Catheter: A Randomized Comparison	Coronary Artery Disease	Cardiovascular and circulatory diseases
NCT00279097	Safety Study to Evaluate Intracranial Pressure During High Frequency Chest Wall Oscillation	A Safety Study to Evaluate Intracranial Pressure With the Utilization of High Frequency Chest Wall Oscillation (HFCWO) Using the Vestﾙ on Mechanically Ventilated Neurosurgical Patients	Intracranial Pressure	No GBD
NCT00279110	Directly Administered HIV Therapy in Methadone Clinics	Directly Administered vs. Self-administered Antiretroviral Therapy in Methadone Clinics	HIV Infections && Heroin Dependence	HIV/AIDS
NCT00279149	TRUST-tPA: Therapeutic Trial Evaluating Efficacy of Telemedicine (TELESTROKE) of Patients With Acute Stroke	Therapeutic Trial Evaluating Efficacy of Telemedicine (TELESTROKE) in the Management of Patient With Acute Stroke Within 3-hour After Their Symptom Onset Who Are Admitted to a Remote Hospital With no Stroke Unit Facility	Acute Stroke	Cardiovascular and circulatory diseases
NCT00279266	Oral Thiamine for the Treatment of Painful Diabetic Peripheral Neuropathy	A Randomized Double Blinded Pilot Study of Oral Thiamine in the Symptomatic Treatment of Painful Diabetic Peripheral Neuropathy	Peripheral Neuropathy && Diabetes Mellitus && Diabetes Complications	Neurological disorders
NCT00279357	Randomised Trial of NBI for Adenoma Detection	Randomised, Controlled Trial of Narrow Band Imaging (NBI) Versus Standard Endoscopy for Adenoma Detection	Adenomas	Gynecological diseases AND Neoplasms
NCT00279409	Treatment of Children With ADHD Who do Not Fully Respond to Stimulants	Developing More Efficacious Treatments for Children With ADHD Who Are "Partial" or "Non-responders" to Stimulants	Attention Deficit Hyperactivity Disorder	Mental and behavioral disorders
NCT00279422	A Study of Visilizumab in Subjects With Intravenous Steroid-Refractory Ulcerative Colitis	A Phase 2/3, Randomized, Double-blind, Placebo-controlled, Multicenter Study of Visilizumab in Subjects With Intravenous Steroid-Refractory Ulcerative Colitis	Ulcerative Colitis	Digestive diseases (except cirrhosis)
NCT00279435	Study of Visilizumab Versus Placebo in Subjects With Intravenous Steroid-refractory Ulcerative Colitis Previously Responsive in a Visilizumab Study	A Randomized, Double-blind, Multicenter Study of Visilizumab Versus Placebo in Subjects With Intravenous Steroid-refractory Ulcerative Colitis Previously Responsive in a Visilizumab Study	Ulcerative Colitis	Digestive diseases (except cirrhosis)
NCT00279461	Vitamin D Deficiency Causes Immune Dysfunction and Enables or Perpetuates the Development of Rheumatoid Arthritis	Vitamin D Deficiency Causes Immune Dysfunction and Enables or Perpetuates the Development of Rheumatoid Arthritis: Clinical Trial and Investigations on Dendritic Cells	Arthritis, Rheumatoid && Vitamin D Deficiency	Musculoskeletal disorders AND Nutritional deficiencies
NCT00279513	TRAUMEEL S in Reducing Pain After Correction of Hallux Valgus-Clinical Trial	A Randomised, Double- Blind, Placebo Controlled, Clinical Trial to Assess the Efficacy of the Homeopathic Medication TRAUMEEL S in Reducing Pain After Surgical Correction of Hallux Valgus	Post Hallux Valgus Repair Pain	Musculoskeletal disorders
NCT00279539	Stem Cell Mobilization and VEGF Gene Transfer for Heart Failure	phVEGF165 GENE TRANSFER TO PROMOTE ANGIOGENESIS IN PATIENTS WITH ISCHEMIC HEART FAILURE	Ischemic Congestive Heart Failure (CHF)	Cardiovascular and circulatory diseases
NCT00279578	Clot Formation and Clot Stability in Patients With Severe Haemophilia A	Clot Formation and Clot Stability in Patients With Severe Haemophilia A - Effect of Recombinant Factor VIII and Tranexamic Acid	Hemophilia A	No GBD
NCT00279591	Near-Continuous, Noninvasive Blood Pressure Monitoring to Improve Outcomes in Pediatric Transport	Near-Continuous, Noninvasive Blood Pressure Monitoring to Improve Outcomes in Pediatric Transport	Pediatric Patients With SIRS (Systemic Inflammatory Response Syndrome)	No GBD
NCT00279617	Levetiracetam Treatment of Panic Disorder and Lactate-Induced Panic Attacks	Levetiracetam Treatment of Panic Disorder and Lactate-Induced Panic Attacks	Panic Disorder	Mental and behavioral disorders
NCT00279708	Atorvastatin to Treat Pulmonary Sarcoidosis	Atorvastatin as a Disease Modifying Agent in Stage II and III Pulmonary Sarcoidosis: A Randomized, Double-Blind, Placebo-Controlled Trial	Sarcoidosis, Pulmonary	Chronic respiratory diseases
NCT00279721	Phase II Study of IMRT With SIB as Adjuvant Treatment for High Risk Resected Well-differentiated Thyroid Cancer.	Phase II Study of Intensity-modulated Radiation (IMRT)With Simultaneous Integrated Boost (SIB) as Adjuvant Treatment for High Risk Resected Well-differentiated Thyroid Cancer.	Thyroid Neoplasms	Neoplasms
NCT00279825	Comparison of IPX054, Immediate-Release Carbidopa-Levodopa, and Controlled-Release Carbidopa-Levodopa in Subjects With Parkinson's Disease	A Randomized, Double-Blind, Placebo-Controlled, Crossover Study to Compare IPX054 200 mg and 250 mg to Carbidopa-Levodopa Immediate-Release 200 (2x100) mg Tablets and Carbidopa-Levodopa Controlled-Release 200 mg Tablet in Subjects With Parkinson's Disease	Idiopathic Parkinson's Disease	Neurological disorders
NCT00279942	Effect of Revival Soy on Fibromyalgia Pain	Effect of Revival Soy on Fibromyalgia Pain	Fibromyalgia	Musculoskeletal disorders
NCT00280007	Transarterial Chemoembolisation Plus Bevacizumab for Treatment of Hepatocellular Carcinoma	AVATACE-1: Bevacizumab (Avastinﾮ) as Inhibitor of Collateral Tumor Vessel Growth During Transarterial Chemoembolisation (TACE) for Hepatocellular Carcinoma (HCC) a Pilot Trial	Hepatocellular Carcinoma	Neoplasms
NCT00280020	Behavioral Treatment of Insomnia in Aging	Aging: Cytokine Mechanisms and Treatment of Insomnia	Aging && Insomnia	Neurological disorders
NCT00280033	H5 Adult - Chiron Study of Bird Flu Vaccine	A Randomized, Placebo-Controlled, Phase I/II, Dose-Ranging Study of the Safety, Reactogenicity, and Immunogenicity of Intramuscular Inactivated Influenza A/H5N1 Vaccine Given Alone or Combined With Adjuvants in Healthy Adults	Influenza	Diarrhea, lower respiratory infections, meningitis, and other common infectious diseases
NCT00280059	Study Of The Safety And Efficacy Of Lyrica In The Treatment Of Newly Diagnosed Partial Epilepsy	A Randomized, Comparative, Double-Blind, Parallel-Group, Multicenter, Monotherapy, Study Of Pregabalin (Lyrica) And Lamotrigine (Lamictal) In Patients With Newly Diagnosed Partial Seizures	Epilepsy, Partial	Neurological disorders
NCT00280072	Study to Evaluate the Safety and Efficacy of the Renal Assist Device in Patients With Acute Renal Failure	A Multi-Center, Randomized, Controlled, Double-Blind, Phase II Study To Assess Safety and Efficacy With the Renal Assist Device (RAD) in Patients With Acute Renal Failure	Kidney Failure, Acute	No GBD
NCT00280098	Docetaxel in the Treatment of Hormone Refractory Prostate Cancer	Phase IV Study of Safety and Efficacy of Docetaxel in Combination With Prednisone in Advanced Hormone Refractory Prostate Cancer Treatment	Prostatic Neoplasms	Neoplasms
NCT00280150	Combination Chemotherapy, Bev, RT, and Erlotinib in Treating Patients With Stage III Non-Small Cell Lung Cancer	Phase I/II Trial of Induction Carboplatin/Paclitaxel With Bevacizumab Followed by Concurrent Thoracic Conformal Radiation Therapy With Carboplatin/Paclitaxel, Bevacizumab and Erlotinib in Stage IIIA/B Non-Small Cell Lung Cancer	Lung Cancer	Neoplasms
NCT00280215	Renal Protective Effect of ACEI and ARB in Primary Hyperoxaluria	Renal Protective Effect of ACEI and ARB in Primary Hyperoxaluria	Hyperoxaluria	Congenital anomalies AND Diabetes, urinary diseases and male infertility
NCT00280228	Home Based Treatment for Drug Use in Early Adolescents	Home-based Behavioral Therapy (HBT): Psychosocial Intervention Project for Early Adolescents With Pre- or Early Substance Use Disorder: Phase II	Attention Deficit Hyperactivity Disorder && Oppositional Defiant Disorder && Conduct Disorder && Substance Abuse	Mental and behavioral disorders
NCT00280280	Botox vs. Baclofen for Upper Limb Spasticity	Double-blind Comparison of Botox Versus Baclofen for the Treatment of Subjects With Upper Limb Spasticity - Pilot Study	Spasticity	No GBD
NCT00280293	Lamotrigine add-on Therapy for Bipolar Disorder and Cocaine Dependency	A Randomized, Double-blind, Placebo-controlled, Trial of Lamotrigine add-on Therapy in Outpatients With Bipolar Disorder, Depressed or Mixed Phase and Cocaine Dependence	Bipolar Disorder && Cocaine Dependence	Mental and behavioral disorders
NCT00280345	Autoimmune Dysregulation in Pigmentary Glaucoma	Autoimmune Dysregulation in Pigmentary Glaucoma	Pigmentary Glaucoma && Primary Open Angle Glaucoma && Cataract	Sense organ diseases
NCT00280371	A Trial to Evaluate the Efficacy and Safety of Formoterol Fumarate 20 Mcg/0.5 mL in the Treatment of Patients With COPD	A 12-week Double-Blind, Parallel-Group, Placebo- and Active- Controlled Trial to Evaluate the Efficacy and Safety of Formoterol Fumarate Inhalation Solution 20 Mcg/0.5 mL Delivered by OMRON MicroAir NE-U22V Nebulizer in the Treatment of Patients With Chronic Obstructive Pulmonary Disease	COPD	Chronic respiratory diseases
NCT00280384	An Electrophysiological Study Of E2014 In Healthy Adult Male Japanese And Caucasian Subjects	An Electrophysiological Study Of E2014 In Healthy Adult Male Japanese And Caucasian Subjects	Spasmodic Torticollis	Neurological disorders
NCT00280397	An Open Label Phase I Dose Escalation Study of E7080 Administered to Patients With Solid Tumors	An Open Label Phase I Dose Escalation Study of E7080 Administered to Patients With Solid Tumors	Cancer: Solid Tumors	Neoplasms
NCT00280410	Study Investigating the Effect of E7337 on Tumor Like Lesions in Computed Tomography (CT) of the Liver	Multicenter, Randomized, Open-Label Study Investigating The Superiority Of The Contrast Enhancement Effect Of E7337 On Tumor Like Lesion In The Dynamic CT Of The Liver Of Patients With Tumor Like Lesions In The Liver	Lesions of the Liver	Neoplasms
NCT00280423	Effects Of GW679769 On Sleep Onset And Maintenance And Next Day Functioning In Subjects With Primary Insomnia	A 28 Day, Polysomnographic and Subjective Assessment of GW679769 for the Treatment of Primary Insomnia: A Randomized, Double-blind, Parallel-Group, Placebo-Controlled Trial.	Sleep Initiation and Maintenance Disorders && Insomnia	Neurological disorders
NCT00280436	Effects Of GW679769 On Sleep Onset And Maintenance,And Next Day Functioning In The Elderly And Non-elderly With Primary Insomnia	A Randomized, Double-blind, Placebo-controlled, Cross-over Study to Evaluate the Effects of GW679769 on Polysomnographic Sleep Recordings, Subjective Sleep Assessment, and Daytime Cognitive Function in Elderly and Non-elderly Subjects With Primary Insomnia	Sleep Initiation and Maintenance Disorders && Insomnia	Neurological disorders
NCT00280449	Two Approaches to Providing HIV/AIDS Services in the Community to People Living With HIV/AIDS	Two Approaches to Providing HIV/AIDS Services in the Community to People Living With HIV/AIDS (PHAs): The Comparative Impact on Quality of Life, Access to and Expenditures for All Health and Social Services	HIV Infection	HIV/AIDS
NCT00280475	A Trial of Postoperative Whole Brain Radiation Therapy vs. Salvage Stereotactic Radiosurgery Therapy for Metastasis	Randomized Phase III Trial of Postoperative Whole Brain Radiation Therapy Compared With Salvage Stereotactic Radiosurgery in Patients With One to Four Brain Metastasis: Japan Clinical Oncology Group Study (JCOG 0504)	Brain Neoplasms && Neoplasm Metastasis	Neoplasms
NCT00280514	Plasma and Abscess Fluid Pharmacokinetics of Cefpirome and Moxifloxacin After Single and Multiple Dose Administration	Plasma and Abscess Fluid Pharmacokinetics of Cefpirome and Moxifloxacin After Single and Multiple Dose Administration	Abscess && Cysts	Skin and subcutaneous diseases
NCT00280592	Cranberry for Prevention of Urinary Tract Infections in Multiple Sclerosis Patients	Prospective, Randomized, Double-blind, Placebo-controlled Study on Parallel Groups Evaluating the Efficacy and Safety of Cranberry (Vaccinium Macrocarpon) in Prevention of Urinary Tract Infections in Multiple Sclerosis Patients.	Multiple Sclerosis && Urinary Tract Infections && Bladder Dysfunction	Diabetes, urinary diseases and male infertility AND Neurological disorders
NCT00280631	Study of TLK199 Tablets in Myelodysplastic Syndrome (MDS)	Phase 1-2a Dose-Ranging Study of TLK199 Tablets in Myelodysplastic Syndrome (MDS)	Myelodysplastic Syndrome (MDS)	Neoplasms
NCT00280709	Biliary Metal Stent Study: Metal Stents for Management of Distal Malignant Biliary Obstruction	Covered Versus Uncovered Metal Stents for Management of Distal Malignant Biliary Obstruction? Results of a Randomized Prospective Study.	Bile Duct Obstruction && Pancreatic Cancer && Gallbladder Cancer && Bile Duct Cancer	Neoplasms
NCT00280722	RAW Study Version 3.4	Does Increasing Research Awareness Impact on Accrual? A Feasibility Study. Protocol Version 3.4 Dated April 2005.	Cancer	Neoplasms
NCT00280774	Memantine for Corticosteroid-Induced Mood and Declarative Memory Changes	Memantine for Corticosteroid-Induced Mood and Declarative Memory Changes: A Pilot Study	Physiological Effects of Drugs	Mental and behavioral disorders
NCT00280800	Effectiveness of Auto-adjusted Continuous Positive Airway Pressure for Long-term Treatment of Sleep Apnea	Effectiveness of Auto-adjusted Continuous Positive Airway Pressure for Long-term Treatment of Obstructive Sleep Apnea Syndrome	Sleep Apnea, Obstructive	Neurological disorders
NCT00280826	Efalizumab to Treat Uveitis	Treatment of Non-Infectious Intermediate and Posterior Uveitis Associated Macular Edema With Humanized Anti-CD11a Antibody Therapy	Uveitis && Macular Edema	Sense organ diseases
NCT00280878	Rituximab in Combination With Outpatient Therapy for CD20+ Lymphoma	A Pilot Study of Rituximab in Combination With Out-Patient Based VGF/F-GIV Salvage Therapies for Relapsed/Refractory CD20+ Lymphomas	Non-Hodgkin's Lymphoma (CD20+)	Neoplasms
NCT00280917	Oral CF101 and Methotrexate Treatment in Rheumatoid Arthritis Patients	Randomized, Double-Blind, Placebo-Controlled, Parallel-Group Study of the Safety and Efficacy of Daily CF101 Administered Orally, When Added to Weekly Methotrexate, in Patients With Active Rheumatoid Arthritis	Rheumatoid Arthritis	Musculoskeletal disorders
NCT00280982	Dendritic Cell-based Immunotherapy in Mesothelioma	Vaccination With Autologous Dendritic Cells Pulsed With Tumor Lysate for Treatment of Patients With Malignant Pleural Mesothelioma	Malignant Pleural Mesothelioma	Neoplasms
NCT00280995	Dose-Escalating Safety Study of ISIS 301012 in Homozygous Familial Hypercholesterolemia Subjects on Lipid Lowering Therapy	A Phase 2, Open-Label, Dose Escalation Study to Assess the Safety and Efficacy of ISIS 301012 as Add-on Therapy in Homozygous Familial Hypercholesterolemia Subjects	Hypercholesterolemia, Familial	No GBD
NCT00281008	Study of ISIS 301012 (Mipomersen) in Heterozygous Familial Hypercholesterolemia Subjects on Lipid Lowering Therapy	A Phase 2, Double-Blind, Placebo-Controlled, Dose Escalation Study to Assess the Safety, Efficacy, and Pharmacokinetics of ISIS 301012 as Add-on Therapy in Heterozygous Familial Hypercholesterolemia Subjects	Hypercholesterolemia, Familial	No GBD
NCT00281021	Second Line Erlotinib (Tarceva) Plus Digoxin in Non-Small Cell Lung Cancer	Phase II Trial of Second Line Erlotinib + Digoxin in Patients With Non-Small Cell Lung Cancer	Carcinoma, Non-Small Cell Lung	Neoplasms
NCT00281047	The Influence of FP-10 on the Eradication Rates of H. Pylori by a Triple Therapy	The Phase 2 Study of FP-10, the Food Ingredient Derived From Milk Casein, on the Eradication Rates of Helicobacter Pylori by a Triple Therapy With Lansoprazole, Amoxicillin, and Clarithromycin	Helicobacter Pylori	No GBD
NCT00281125	Phase I/II Trial of PTK787 and Pemetrexed With or Without Cisplatin for Lung Cancer	A Two-Cohort Phase I/II Trial of PTK787 and Pemetrexed With or Without Cisplatin in Patients With Advanced Non-Small Cell Lung Cancers and Malignant Pleural Mesotheliomas	Non-Small Cell Lung Cancer and Pleural Mesothelioma	Neoplasms
NCT00281307	Treatment of Rhinitis With Intranasal Vitamin E	DBPCR Clinical Trial for Treatment of Rhinitis With Intranasal Vitamin E	Rhinitis	Chronic respiratory diseases
NCT00281320	Study of Asenapine in Elderly Subjects With Psychosis (A7501021)(P05717)(COMPLETED)	A Randomized, Parallel Group, Multiple Dose, 6-Week Study to Evaluate Safety, Tolerability, and Pharmacokinetics of Asenapine in Elderly Subjects With Psychosis.	Psychosis	Mental and behavioral disorders
NCT00281450	An Intervention to Reduce Inappropriate Prescriptions for Elderly Patients in General Practice	A Cluster Randomized Educational Intervention to Reduce Inappropriate Prescription Patterns for Elderly Patients in General Practice	Aged && Family Practice	No GBD
NCT00281476	The Effect of High Dose Simvastatine on Multiple Myeloma	The Effect of High Dose Simvastatine on Multiple Myeloma	Multiple Myeloma	Neoplasms
NCT00281515	Comparison of Paclitaxel/Carboplatin and Lonafarnib to Paclitaxel/Carboplatin for First-line Treatment of Ovarian Cancer	An Open-label, Multicenter, Randomized Phase II Study to Compare the Effects of Paclitaxel/Carboplatin and Lonafarnib to Those of Paclitaxel/Carboplatin for First-line Treatment of Patients With Epithelial Ovarian Cancer FIGO Stages IIB-IV	Epithelial Ovarian Cancer	Neoplasms
NCT00281528	Weekly vs. Every 2 Week vs. Every 3 Week Administration of ABI-007 (Abraxane)/Bevacizumab Combination in Metastatic Breast Cancer	A Phase II Study of Weekly Versus Every 2-week Versus Every 3-week Administration of ABI-007 (Abraxane) in Combination With Bevacizumab in Women With Metastatic Breast Cancer.	Breast Neoplasms && Neoplasm Metastasis	Neoplasms
NCT00281580	Telmisartan (Micardis) and Amlodipine (Norvasc) - Factorial Design Study for the Treatment of Hypertension	A Randomized, Double-blind, Double-dummy, Placebo-controlled, 4x4 Factorial Design Trial to Evaluate Telmisartan 20, 40 and 80 mg Tablets in Combination With Amlodipine 2.5, 5 and 10 mg Capsules After Eight Weeks of Treatment in Patients With Stage I or II Hypertension, With an ABPM Sub-study	Hypertension	Cardiovascular and circulatory diseases AND Diabetes, urinary diseases and male infertility
NCT00281593	Telmisartan (Micardis) and Ramipril (Altace) - Factorial Design Study for the Treatment of Hypertension	A Randomized, Double-blind, Double-dummy, Placebo-controlled, 3x4 Factorial Design Trial to Evaluate Telmisartan 20 and 80 mg Tablets in Combination With Ramipril 1.25, 10, and 20 mg Capsules After Eight Weeks of Treatment in Patients With Stage I or II Hypertension, With an ABPM Sub-study	Hypertension	Cardiovascular and circulatory diseases AND Diabetes, urinary diseases and male infertility
NCT00281606	A Multicenter Study to Assess the Tolerability of Once Daily Lopinavir/Ritonavir (LPV/r) Liquid Versus Capsules	A Phase IV, Randomized, Open-label Study of the Tolerability of Once Daily Lopinavir/Ritonavir (LPV/r) Liquid Versus Capsules	HIV Infection	HIV/AIDS
NCT00281619	PK-PD Study of Mycophenolic Acid (CellCept) in Pediatric Kidney Transplant Patients	Development of Population Pharmacokinetic-Pharmacodynamic (PK-PD) Models of Mycophenolic Acid for Bayesian Dose Individualization in Pediatric Kidney Transplant Patients	Kidney Transplant	Diabetes, urinary diseases and male infertility
NCT00281632	A Phase II, Open-Label Study Evaluating the Effect Of GW786034 In Subjects With Ovarian Cancer	This Study is a Non-randomized, Open-label, Multi-center Phase II Study of GW786034 to Evaluate the Administration of Oral GW786034 in Subjects With Ovarian Cancer.	Malignant Tumor of Peritoneum && Ovarian Cancer && Neoplasms, Ovarian && Fallopian Tube Cancer	Neoplasms
NCT00281671	Nesiritide Use Following Cardiac Surgery in Infants	Pilot Study of the Effects of Nesiritide on Hemodynamics and Urine Output Following Cardiopulmonary Bypass in Infants	Heart Defects, Congenital && Cardiopulmonary Bypass	Congenital anomalies
NCT00281697	A Study to Evaluate the Safety and Efficacy of Bevacizumab in Combination With Chemotherapy in Previously Treated Metastatic Breast Cancer (RIBBON 2)	A Phase III, Multicenter, Randomized, Placebo-controlled Trial Evaluating the Efficacy and Safety of Bevacizumab in Combination With Chemotherapy Regimens in Subjects With Previously Treated Metastatic Breast Cancer	Metastatic Breast Cancer	Neoplasms
NCT00281879	Donor Stem Cell Transplant or Donor White Blood Cell Infusions in Treating Patients With Hematologic Cancer	Transplantation of Unrelated Donor Hematopoietic Stem Cells for the Treatment of Hematological Malignancies	Chronic Myeloproliferative Disorders && Leukemia && Lymphoma && Multiple Myeloma and Plasma Cell Neoplasm && Myelodysplastic Syndromes && Myelodysplastic/Myeloproliferative Neoplasms && Unusual Cancers of Childhood	Neoplasms
NCT00281957	Sorafenib With Either Temsirolimus or Tipifarnib in Treating Patients With Stage IV Malignant Melanoma That Cannot Be Removed By Surgery	A Randomized Phase II Trial of BAY 43-9006 (Sorafenib; NSC-724772) With Either CCI-779 (Temsirolimus; NSC-683864) or R115777 (Tipifarnib; NSC-702818) in Metastatic Melanoma	Recurrent Melanoma && Stage IV Melanoma	Neoplasms
NCT00282035	RAPID: Randomized Trial of Accelerated Partial Breast Irradiation	A Multi-centre Randomized Trial to Determine if Accelerated Partial Breast Irradiation, Utilizing 3D CRT, is as Effective as Whole Breast Irradiation Following Breast Conserving Surgery in Women With Ductal Carcinoma in Situ or Invasive Breast Cancer With Negative Axillary Lymph Nodes	Breast Cancer	Neoplasms
NCT00282048	Study Of AG-013736 In Patients With Refractory Metastatic Renal Cell Cancer	Phase 2 Study Of AG-013736 In Patients With Refractory Metastatic Renal Cell Cancer	Kidney Neoplasms && Carcinoma, Renal Cell	Neoplasms
NCT00282074	Evaluating Changes in Spermatogram Following Bilateral Laparoscopic Inguinal Hernia Repair in Fertile Males	Prospective Trial to Evaluate Changes in Spermatogram Following Bilateral Laparoscopic Inguinal Hernia Repair in Males in the Fertility Age	Hernia	Digestive diseases (except cirrhosis)
NCT00282087	Adjuvant Chemotherapy for High Risk Uterine Leiomyosarcoma	Adjuvant Treatment of High Risk Uterine Leiomyosarcoma With Gemcitabine/Docetaxel Followed by Doxorubicin: A Phase II Trial	Leiomyosarcoma && Uterine Neoplasm	Neoplasms
NCT00282126	Potassium Citrate to Prevent Age Related Bone Loss	Potassium Citrate to Prevent Age Related Bone Loss: Pilot Study	Osteoporosis	Musculoskeletal disorders
NCT00282152	Deep Brain Stimulation (DBS) for Early Stage Parkinson's Disease (PD)	Safety and Tolerability of Neurostimulation in Early Stage Parkinson's Disease	Parkinson's Disease	Neurological disorders
NCT00282165	Efficacy of a Triptan in the Treatment of Hostility and Aggression Among Convicts With a Psychiatric Treatment Order	Efficacy of a Triptan in the Treatment of Hostility and Aggression Among Convicts With a Psychiatric Treatment Order	Psychotic Disorders && Antisocial Personality Disorder && Impulse Regulation Disorder && Intermittent Explosive Disorder	Mental and behavioral disorders
NCT00282217	Study Evaluating Sirolimus in the Treatment of Kidney Transplant	Sirolimus in the Treatment of Histological Defined Chronic Allograft Nephropathy	Kidney Failure && Kidney Diseases	Diabetes, urinary diseases and male infertility
NCT00282269	Hypothermia in Traumatic Brain Injury in Children (HiTBIC)	Pilot Study of Early and Prolonged Hypothermia in Severe Traumatic Brain Injury in Children	Traumatic Brain Injury	No GBD
NCT00282282	Tacrolimus and Sirolimus as Prophylaxis After Allogenic Non-myeloablative Peripheral Blood Stem Cell Transplantation	Tacrolimus and Sirolimus as Graft Versus Host Disease Prophylaxis After Allogeneic Non-myeloablative Peripheral Blood Stem Cell Transplantation	Graft Versus Host Disease && GVHD	Injuries
NCT00282295	US-licensed Combined Vaccine Against Tetanus & Diphtheria, Given With US-licensed Vaccine Against Meningococcal Disease	Safety & Immunogenicity of a Booster Dose of dTPa Vaccine (Boostrixﾮ) Co-admnd. With Aventis Pasteur's Meningococcal (Serogroups A, C, Y and W-135) Polysaccharide Vaccine (Menactraﾙ) vs Admn. of Either Vaccine Alone in Healthy Adolescents	Healthy Subjects	Diarrhea, lower respiratory infections, meningitis, and other common infectious diseases
NCT00282308	A Study to Evaluate the Effects of Rituximab on Immune Responses in Subjects With Active Rheumatoid Arthritis Receiving Background Methotrexate	A Phase II, Randomized, Parallel-group, Open-label, Multicenter Study to Evaluate the Effects of Rituximab on Immune Responses in Subjects With Active Rheumatoid Arthritis Receiving Background Methotrexate	Rheumatoid Arthritis	Musculoskeletal disorders
NCT00282321	High-protein and High-carbohydrate Diets' Effect on Urinary Concentrating Ability		Healthy	No GBD
NCT00282347	A Study to Evaluate the Efficacy and Safety of Rituximab in Subjects With ISN/RPS Class III or IV Lupus Nephritis (LUNAR)	A Phase III, Randomized, Double-Blind, Placebo-Controlled, Multicenter Study to Evaluate the Efficacy and Safety of Rituximab in Subjects With ISN/RPS Class III or IV Lupus Nephritis	Lupus Nephritis	Diabetes, urinary diseases and male infertility AND Musculoskeletal disorders
NCT00282399	A Clinical Trial of Decitabine in Patients With Myelodysplastic Syndrome	Phase I/II Trial of Subcutaneous Decitabine Maximizing Genomic Demethylation in Patients With Myelodysplastic Syndrome.	Myelodysplastic Syndrome	Neoplasms
NCT00282451	Effect of Biphasic Insulin Compared to Biphasic Insulin Combined With Insulin Aspart, With or Without Metformin in Type 2 Diabetes	Comparison of Biphasic Insulin Aspart 30 Twice Daily With Biphasic Insulin Aspart 30 Twice Daily Plus Lunchtime Injection of Insulin Aspart, in Combination With or Without Metformin (for Both Treatment Groups) in Subjects With Type 2 Diabetes. A Multi-center, Randomized, Open-labeled, Two-armed Parallel Group Trial in Subjects With Type 2 Diabetes Previously Treated With Conventional Biphasic Hum…	Diabetes && Diabetes Mellitus, Type 2	Diabetes, urinary diseases and male infertility
NCT00282464	A Six-Week Flexible Dose Study Evaluating the Efficacy and Safety of Geodon in Patients With Bipolar I Depression.	A Six-Week, Double-Blind, Multicenter, Placebo-Controlled Study Evaluating the Efficacy and Safety of Flexible Doses of Oral Ziprasidone in Outpatients With Bipolar I Depression	Bipolar Disorder	Mental and behavioral disorders
NCT00282490	Surface Nerve Stimulation Treatment for OAB in Children	Sacral Transcutaneous Nerve Stimulation Treatment for Functional Daytime Incontinence in Children With Over Active Bladder Syndrome	Overactive Bladder && Urinary Incontinence	Diabetes, urinary diseases and male infertility
NCT00282503	Extracorporeal Photoimmune Therapy With UVADEX for the Treatment of Acute Graft Versus-Host Disease	A Randomized, Controlled, Parallel-Group, Multicenter Study of Extracorporeal Photoimmune Therapy With THERAKOS* UVADEX* for the Treatment of Patients With Newly Diagnosed Acute Graft Versus-Host Disease	Acute Graft-versus-Host Disease	No GBD
NCT00282529	Identification of a Screening Tool and Treatment of Lymphedema Secondary to the Management of Breast Cancer Study	Identification of a Screening Tool and Treatment of Lymphedema Secondary to the Management of Breast Cancer Study	Breast Cancer && Lymphedema	Cardiovascular and circulatory diseases AND Neoplasms
NCT00282555	Efficiency Study of S-Tenatoprazole-Na to Treat Erosive or Ulcerative Esophagitis	Assessment of the Healing Rate of Erosive or Ulcerative Esophagitis After Two and Four Weeks of Treatment With S-Tenatoprazole-Na (STU-Na) 15 mg, 30 mg, 60 mg, 90 mg and Esomeprazole 40 mg. A Multicenter, Randomized, Double-Blind, Parallel Group Study.	Esophagitis, Reflux	Digestive diseases (except cirrhosis)
NCT00282581	Safety Study of MVA Smallpox Vaccine in HIV-Positive Subjects Who Are Vaccinia Naive	A Phase 1, Double-Blind, Placebo-Controlled Study to Assess the Safety and Immunogenicity of MVA3000 Modified Vaccinia Ankara (MVA) Smallpox Vaccine in Vaccinia-Naive Human Immunodeficiency Virus (HIV)-Seropositive Subjects	HIV Infections && Smallpox	HIV/AIDS
NCT00282620	Magnesium to Reduce Implantable Cardioverter Defibrillator (ICD) Shocks and Improve Patient's Quality of Life.	The Adjuvant Magnesium Trial (AdMag): Assessment if the Impact of Oral Magnesium on ICD Firing and Quality of Life	Arrhythmia && Quality of Life && Hypomagnesemia	No GBD
NCT00282659	The Use of Magnesium to Improve Blood Pressure, Cholesterol, and Glucose Control	The Use of Magnesium to Improve Hemodynamics, Cholesterol, and Glucose Control: A Substudy of AdMag	Coronary Artery Disease && Hypertension && Dyslipidemia && Diabetes	Cardiovascular and circulatory diseases AND Diabetes, urinary diseases and male infertility
NCT00282672	Ablation of Intestinal Metaplasia Containing Dysplasia	Ablation of Intestinal Metaplasia Containing Dysplasia (AIM Dysplasia Trial) A Multi-center, Randomized, Sham-Controlled Trial: Protocol Amendment to Extend Follow-up to 5 Years	Barrett Esophagus	Digestive diseases (except cirrhosis)
NCT00282724	Efficacy and Safety of Two Doses of Liarozole vs. Placebo for the Treatment of Lamellar Ichthyosis	A Randomized, Double-blind, Placebo-controlled Phase II/III Trial to Evaluate the Efficacy and Safety of 2 Doses of Oral Liarozole (75 mg od and 150 mg od) Given During 12 Weeks in Lamellar Ichthyosis	Ichthyosis, Lamellar	Skin and subcutaneous diseases
NCT00282750	The Bar Coded Sponge Study	A Randomised Clinical Trial of a Bar-Coded Safety Sponge System	Healthy	No GBD
NCT00282776	Identification and Therapy of Postpartum Depression	Identification and Therapy of Postpartum Depression	Depression	Mental and behavioral disorders
NCT00282828	Improving Treatment Outcomes in Pharmacotherapy of Generalized Social Anxiety Disorder	Improving Outcomes in Pharmacotherapy of Social Phobia	Social Phobia	Mental and behavioral disorders
NCT00282867	Glucose Regulation in Acute Stroke Patients (GRASP) Study	Glucose Regulation in Acute Stroke Patients (GRASP) Study	Stroke && Hyperglycemia	Cardiovascular and circulatory diseases
NCT00282919	A Three Day Trial of Azithromycin Plus Chloroquine for the Treatment of Uncomplicated Plasmodium Falciparum Malaria	A Phase 2, Open Label, Non-Comparative Trial Of Azithromycin 2000 mg Plus Chloroquine 600 Mg Base Daily For Three Days For The Treatment Of Uncomplicated Plasmodium Falciparum Malaria	Falciparum Malaria	Malaria
NCT00282932	Detrol LA In Men With Overactive Bladder.	A Randomized, Double Blind, Placebo Controlled Detrol LA "Add-On" To Alpha-Blocker Study In Men With Persistent Overactive Bladder Symptoms Of Urinary Frequency And Urgency With/Without Urgency Incontinence After Previous Monotherapy With Alpha Blocker.	Overactive Bladder (OAB)	Diabetes, urinary diseases and male infertility
NCT00282945	Beta Cell Function Tests Over Time In Patients With T2dm Randomized To Metformin Or Rosiglitazone	Analyzing Beta Cell Function Tests Over Time In Patients With Type 2 Diabetes Mellitus Randomized To Metformin Or Rosiglitazone	Type 2 Diabetes Mellitus	Diabetes, urinary diseases and male infertility
NCT00282971	A Clinical Trial Assessing The Impact Of Inhaled Insulin On Glucose Control In Patients With Type 2 Diabetes Mellitus	A Six Month, Open-Label Outpatient, Parallel Group Trial Assessing The Impact Of Inhaled Insulin (Exubera) On Glycemic Control In Patients With Type 2 Diabetes Mellitus Who Are Poorly Controlled On Two Oral Anti-Diabetic Agents.	Diabetes Mellitus Type 2	Diabetes, urinary diseases and male infertility
NCT00282984	Efficacy and Safety of Varenicline in Smokers With Cardiovascular Disease Who Wish to Quit Smoking	A 12-Week, Double-Blind, Placebo-Controlled, Multicenter Study With A 40 Week Follow Up Evaluating the Safety and Efficacy of Varenicline Tartrate 1 Milligram (Mg) Twice Daily (BID) for Smoking Cessation in Subjects With Cardiovascular Disease	Smoking Cessation	No GBD
NCT00282997	A Safety Study Of Pregabalin In Fibromyalgia	A 12-Week, Open-Label, Safety Trial Of Pregabalin In Patients With Fibromyalgia	Fibromyalgia	Musculoskeletal disorders
NCT00283010	Computer-Based Training for Cognitive Enhancement	Computer-Based Training for Cognitive Enhancement: Auditory Training in Home, 2-Arm Model	Cognitive Symptoms	Cardiovascular and circulatory diseases AND Diarrhea, lower respiratory infections, meningitis, and other common infectious diseases AND Neurological disorders
NCT00283023	Oligodendrocyte Progenitor Cell Culture From Human Brain	Phase 1: Oligodendrocyte Progenitor Cell Culture From Human Brain	Demyelinating Diseases	Neurological disorders
NCT00283049	Insulin Glargine Injection Treatment in Place of Thiazolidinedione (TZD), Sulfonylurea, or Metformin in Triple Agent Therapy for Type 2 Diabetes Mellitus (T2DM) Adult Subjects With Unsatisfactory Control	Safety and Efficacy of Insulin Glargine Injection [rDNA Origin] Treatment in Place of the TZD or the Sulfonylurea or Metformin in Triple Agent Therapy for T2DM Adult Subjects With Unsatisfactory Control	Diabetes Mellitus, Type 2	Diabetes, urinary diseases and male infertility
NCT00283127	Home Sampling Versus Conventional Sampling for Screening of Urogenital Chlamydia Trachomatis in Young Men and Women.	Home Sampling Versus Conventional Sampling for Screening of Urogenital Chlamydia Trachomatis in Young Men and Women. - A Randomised Control Trial	Chlamydia Trachomatis && Mass Screening	No GBD
NCT00283153	Affect Recognition: Enhancing Performance of Persons With Acquired Brain Injury (ABI)	Controlled Study of Affect Recognition Training for Individuals With Acquired Brain Injury	Acquired Brain Injury (Including Stroke)	Neurological disorders
NCT00283166	Coaching to Improve Care of Cancer Pain	Coaching to Improve Care of Cancer Pain	Pain	Neoplasms
NCT00283218	A Comparison of Pharmacodynamics and Pharmacokinetics of Insulin Aspart, Biphasic Insulin Aspart 30, 50 and 70.	A Comparison of Pharmacodynamics and Pharmacokinetics of Insulin Aspart, Biphasic Insulin Aspart 30, 50 and 70. - A Randomised, Quadruple Cross-Over Trial	Type 1 Diabetes	Diabetes, urinary diseases and male infertility
NCT00283244	Gemcitabine and/or Erlotinib as First-Line Therapy in Treating Older Patients With Stage IIIB or Stage IV Non-Small Cell Lung Cancer	Randomized Phase II Study of First-Line Treatment With Gemcitabine vs. Erlotinib vs. Gemcitabine and Erlotinib in Elderly Patients With Stage IIIB/IV Non-Small Cell Lung Cancer	Lung Cancer	Neoplasms
NCT00283296	Development of a Collapsible Folding Manual Wheelchair	Development of a Collapsible Folding Manual Wheelchair	Wheelchair Users	No GBD
NCT00283361	ZP120 Add-on to Furosemide in Treatment of Acute or Sub-Acute Decompensated Heart Failure	A Phase II,Randomized, Double-Blind, Flexible Dose Study of ZP120 I.V. Infusion as Add-On Therapy in Patients With Acute or Sub-Acute Decompensated Chronic Heart Failure NYHA Class III-IV Treated With Furosemide	Heart Failure, Congestive	No GBD
NCT00283387	Efficacy of Betaine for Reduction of Urine Oxalate in Patients With Type 1 Primary Hyperoxaluria	Efficacy of Betaine for Reduction of Urine Oxalate in Patients With Type 1 Primary Hyperoxaluria	Hyperoxaluria	Congenital anomalies AND Diabetes, urinary diseases and male infertility
NCT00283400	Treatment of Subarachnoid Hemorrhage With Human Albumin	Treatment of Subarachnoid Hemorrhage With Human Albumin	Subarachnoid Hemorrhage	Cardiovascular and circulatory diseases
NCT00283426	Efficacy and Safety Study of Soluble Beta-1,3/1,6-Glucan in Thermal Burns	An Open Clinical Feasibility Study to Evaluate Efficacy and Safety of Soluble Beta-1,3/1,6-Glucan in Thermal Burns	Burns	Injuries
NCT00283504	A Description of Inflammatory Cell Types In Moderate to Severe Pediatric Asthma: Eosinophilic and Non Eosinophilic Sputum Markers While on Anti-IgE Therapy	A Description of Inflammatory Cell Types in Moderate to Severe Pediatric Asthma: Eosinophilic and Non Eosinophilic Sputum Markers While on Anti-IgE Therapy (Xolair)	Allergic Asthma	Chronic respiratory diseases
NCT00283595	Effect of Growth Hormone on Bone Metabolism in Anorexia Nervosa	Effect of Supraphysiological rhGH on Bone Metabolism in Patients With Anorexia Nervosa	Anorexia Nervosa && Osteopenia && Osteoporosis && Eating Disorders	Mental and behavioral disorders
NCT00283660	Zinc, Mental Health, and School Performance in Guatemalan Schoolchildren	Zinc, Mental Health, and School Performance	Depression && Anxiety	Mental and behavioral disorders
NCT00283686	HALT Progression of Polycystic Kidney Disease (HALT PKD) Study A	Polycystic Kidney Disease-Treatment Network	Kidney, Polycystic	Diabetes, urinary diseases and male infertility
NCT00283712	Use of Infliximab for the Treatment of Pemphigus Vulgaris	A Randomized, Double-Blind, Placebo-Controlled Phase II Trial of Infliximab in Subjects With Pemphigus Vulgaris Receiving Prednisone	Pemphigus	Skin and subcutaneous diseases
NCT00283738	MIST II PFO-Migraine Trial With BioSTARﾮ Bioabsorbable Septal Repair Implant	A Prospective, Multi-Center, Double-Blinded, Placebo-Controlled Trial to Evaluate the Effectiveness of Patent Foramen Ovale Closure With the BioSTAR Septal Repair Implant to Reduce Refractory Migraine Headache With Aura.	Migraine && Aura && Patent Foramen Ovale	Congenital anomalies AND Neurological disorders
NCT00283790	Residual Effects of Zolpidem Tartrate Extended Release and Eszopiclone Vs Placebo	Investigation of Psycliomotor and Cognitive Residual Effects After Single Oral Doses of Zolpidem Tartrate Extended Release 12.5 mg and Eszopielone 3 mg Compared to Placebo in Healthy Young Volunteers, Using Plurazepam 30 mg As An External Comparator	Insomnia	Neurological disorders
NCT00283816	Impact of Metformin in Teens With Polycystic Ovary Syndrome (PCOS) on Oral Contraceptive Therapy	Metabolic Impact of Oral Contraceptives With or Without Metformin in Obese Adolescents With Polycystic Ovary Syndrome (PCOS)	Polycystic Ovary Syndrome	Gynecological diseases
NCT00283842	Study Evaluating Desvenlafaxine Succinate Sustained-release (DVS SR) in Adult Outpatients With Pain Associated With Diabetic Peripheral Neuropathy	A Multicenter, Randomized, Double-blind, Placebo-Controlled, Parallel-Group, 13-Week, Adaptive-Design Study of 4 Fixed Oral Doses of DVS SR in Adult Outpatients With Pain Associated With Diabetic Peripheral Neuropathy	Diabetic Neuropathies && Pain	Neurological disorders
NCT00283920	PET Imaging of Brain Peripheral Benzodiazepine Receptors	PET Imaging of Brain Peripheral Type Benzodiazepine Receptors	Healthy Volunteer	No GBD
NCT00283933	A 24-Week Safety and Pharmacodynamic Study of AT1001 in Patients With Fabry Disease	A Phase 2, Open-Label, Single Dose Level, 24-Week Study to Evaluate the Safety, Tolerability, and Pharmacodynamics of AT1001 in Patients With Fabry Disease	Fabry Disease	No GBD
NCT00283946	A Double-Blind, Group-Comparison Study Using Zolpidem (Myslee) as a Comparative Drug in Patients With Insomnia	FK199B (Zolpidem MR Tablet) Phase III Clinical Study -A Double-Blind, Group-Comparison Study Using Zolpidem (Myslee) as a Comparative Drug in Patients With Insomnia -	Sleep Initiation and Maintenance Disorders && Sleep Disorders	Neurological disorders
NCT00283959	A 12-Week Safety and Pharmacodynamic Study of AT1001 in Patients With Fabry Disease	A Phase 2, Open-Label, Single Dose Level, 12-Week Study to Evaluate the Safety, Tolerability, and Pharmacodynamics of AT1001 in Patients With Fabry Disease	Fabry Disease	No GBD
NCT00283985	Association of L-asparaginase-Methotrexate-Dexamethasone for Nasal and Nasal-type Natural Killer (NK)-T-cell Lymphoma	Phase II Study of an Association of L-asparaginase-Methotrexate-Dexamethasone for Relapsing and/or Refractory Nasal and Nasal-type NK-T-cell Lymphoma	Lymphoma, Non-Hodgkin	Neoplasms
NCT00283998	Comparing Surgical to Conservative Management in the Treatment of Type II Odontoid Fractures Among the Elderly	Phase 4 Study Comparing Surigcal to Conservative Management of Type 2 Odontoid Fractures	Odontoid Fractures Type II	No GBD
NCT00284024	Effectiveness of Domperidone to Increase Breastmilk Supply in Mothers With Low Supply	Assessing the Feasibility of Testing Domperidone's Effect on Breastfeeding in Women With Insufficient Breast Milk: An RCT Pilot Study	Insufficient Breastmilk Production	No GBD
NCT00284102	PEEP Test and Gas Exchange in ALI/ARDS Patients	Positive End Expiratory Pressure (PEEP) Test and Gas Exchange in ALI/ARDS Patients	Acute Respiratory Distress Syndrome	Cirrhosis of the liver AND Digestive diseases (except cirrhosis) AND Oral disorders
NCT00284115	Efficacy of a Mechanical Gait Repetitive Training Technique in Hemiparetic Stroke Patients (AVC)	Efficacy of a Mechanical Gait Repetitive Training Technique Compared With a Usual Rehabilitation Program on Gait Recovery in Hemiparetic Stroke Patients	Hemiplegia && Stroke	Cardiovascular and circulatory diseases
NCT00284141	Study of AVE0005 (VEGF Trap) in Locally Advanced or Metastatic Platinum- and Erlotinib- Resistant Non-small-cell-lung Adenocarcinoma	A Multicenter, Open-label, Single-arm, Two-stage Study of the Efficacy and Safety of AVE0005 (VEGF Trap) Administered Intravenously Every 2 Weeks in Patients With Platinum- and Erlotinib-resistant Locally Advanced or Metastatic Non-small-cell Lung Adenocarcinoma	Pulmonary Diseases && Neoplasms, Lung	Diarrhea, lower respiratory infections, meningitis, and other common infectious diseases AND Neoplasms
NCT00284154	Vinflunine in the Treatment of Patients With Relapsed Extensive Small Cell Lung Cancer	A Phase II Trial of VInflunine in the Treatment of Patients With Relapsed Extensive Small Cell Lung Cancer	Carcinoma, Small Cell && Lung Cancer	Neoplasms
NCT00284180	Vinflunine Plus Trastuzumab in Human Epidermal Growth Factor Receptor 2 (HER2neu) Over-Expressing Metastatic Breast Cancer	Phase II Trial of Vinflunine Plus Trastuzumab in Human Epidermal Growth Factor Receptor 2 (HER2neu) Over-Expressing Metastatic Breast Cancer	Breast Neoplasms && Breast Cancer	Neoplasms
NCT00284206	A Trial of Long-Acting Injectable Risperidone in the Treatment of Methamphetamine Dependence	An Open-Label Trial of Long-Acting Injectable Risperidone in the Treatment of Methamphetamine Dependence	Methamphetamine Dependence	Mental and behavioral disorders
NCT00284258	Phase II/III Trial of CPT-11/5-FU/l-LV Versus CPT-11/TS-1 as Second Line Chemotherapy of Unresectable Colorectal Cancer	Phase II/III Trial of CPT-11/5-FU/l-LV (FOLFIRI) Versus CPT-11/TS-1 (IRIS) as Second Line Chemotherapy of Unresectable Colorectal Cancer	Colorectal Cancer	Neoplasms
NCT00284323	Salvage: Postconditioning With Adenosine for STEMI	Beneficial Effect of Intracoronary Adenosine on Microvascular and Myocardial Salvage in Patients With Acute Myocardial Infarction (SALVAGE)	Acute ST Elevation Myocardial Infarction	Cardiovascular and circulatory diseases
NCT00284336	Caelyx Adjuvant in Elderly Breast Cancer	An Open Label Phase II Trial to Investigate the Cardiac Effects of Pegylated Liposomal Doxorubicine (Caelyx) in Elderly Breast Cancer Patients With New Imaging and Biochemical Techniques.	Breast Cancer && Elderly	Neoplasms
NCT00284466	Comparing Angiography: Multislice CT Versus Invasive Heart Catheterization (CACTI)	Comparing Angiography: Multislice CT vs. Invasive Heart Catheterization (CACTI)	Coronary Arteriosclerosis	Cardiovascular and circulatory diseases
NCT00284492	Acupuncture for Hot Flushes in Menopause	Effectiveness of Acupuncture-care for Treatment of Hot Flushes Among Postmenopausal Women	Menopause && Hot Flashes	No GBD
NCT00284557	A Primary Care Behavioral Approach for Addressing Childhood Overweight	Evaluation of a Primary Care-Based Behavioral Intervention for Improving Physical Activity and Nutrition Behaviors Among High-Risk African-American Youth	Obesity	No GBD
NCT00284609	Rehabilitation of Type 2 Diabetes Patients.	"The Effect of Rehabilitation of Type 2 Diabetes Mellitus Versus Standard Outpatient Care." A Randomized Controlled Trial.	Type 2 Diabetes Mellitus	Diabetes, urinary diseases and male infertility
NCT00284622	HTO With and Without Arthroscopy	A Randomized Clinical Trial to Compare the Effectiveness of High Tibial Osteotomy With or Without Arthroscopy of the Knee Joint on Quality of Life, Functional Ability and Pain for Patients With Medical Compartment Osteoarthritis of the Knee	Medial Compartment Osteoarthritis of the Knee	Musculoskeletal disorders
NCT00284687	Artesunate in Preemptive Treatment of Human Cytomegalovirus (CMV) in Stem Cell Transplant Recipients	Phase III Study Evaluating the Safety and Efficacy of Artesunate in Preemptive Treatment of Human Cytomegalovirus Disease in Stem Cell Transplant Recipients	Cytomegalovirus Infections	No GBD
NCT00284739	Ateplase for Percutaneous Treatment of Loculated Abdominopelvic Abscesses	Ateplase for Percutaneous Treatment of Loculated Abdominopelvic Abscesses	Abdominal Abscess, Pelvic Abscess	Diabetes, urinary diseases and male infertility AND Gynecological diseases AND Sexually transmitted diseases excluding HIV
NCT00284765	Management of the Sprained Ankle by Help of NSAID-Plaster	Optimation of Treatment of the Sprained Ankle by Help of NSAID-Plaster (Flector). A Questionnaire.	The Sprained Ankle	No GBD
NCT00284778	Pharmaco-economic Study of a Second Line Treatment in Advanced Non Small Cell Lung Cancer	A Randomized Cost-minimization Trial Comparing Pemetrexed (Alimta�) Versus Docetaxel (Taxotere�) as Second Line Treatment in Advanced Non Small Cell Lung Cancer (NSCLC): Study 05-06 of Groupe Fran�ais de Pneumo-Canc�rologie (GFPC).	Carcinoma, Non-Small-Cell Lung	Neoplasms
NCT00284791	Lamotrigine in Treatment Resistant Depression in Adolescents	Lamotrigine Use in Treatment Refractory Depression in Adolescents	Adolescent Depression	Mental and behavioral disorders
NCT00284856	Montelukast Asthmatic Smoker Study (0476-332)(COMPLETED)	A Multicenter, Randomized, Double-Blind, Parallel-Group 6-Month Study to Evaluate the Efficacy and Safety of Oral Montelukast Sodium, Fluticasone Propionate and Placebo in Patients With Chronic Asthma Who Smoke Cigarettes	Asthma	Chronic respiratory diseases
NCT00284869	Ethnic Differences in the Inflammatory Response in Systemic Inflammation	Ethnic Differences in the Inflammatory Response in Systemic Inflammation	Endotoxemia	No GBD
NCT00284908	Dose-Effect of S-Tenatoprazole-Na(STU-Na) 30 mg, 60 mg, 90 mg and 120 mg in Healthy Volunteers	Pharmacodynamic Dose-Response of S-Tenatoprazole-Na (STU-Na) 30 mg, 60 mg, 90 mg and 120 mg in Healthy Volunteers	Esophagitis && Gastroesophageal Reflux && Stomach Ulcer && Duodenal Ulcer	Digestive diseases (except cirrhosis)
NCT00284947	Safety and Efficacy of Basiliximab in Calcineurin Inhibitor Intolerant Long-term Kidney Transplant Recipients Treated With Mycophenolic Acid and Steroids	REPLACE: Safety and Efficacy of Basiliximab in Calcineurin Inhibitor Intolerant Long-term Kidney Transplant Recipients Treated With Mycophenolic Acid and Steroids	Kidney Transplantation && Adverse Effects	Diabetes, urinary diseases and male infertility
NCT00284973	A Study of Safety and Immunogenicity of a Malaria Vaccine Candidate	Ph-1 Double-Blind Randomized Control Study-Evaluate Safety & Immunogenicity of Wanxing Bio-Pharmaceuticals AMA-1/MSP-1 Recombinant Malaria Vaccine (PfCP-2.9) Adj. w/ Montanide ISA 720 Compared to Montanide ISA 720 Alone in Adult Volunteers	Prophylaxis Against Plasmodium Falciparum Malaria	Malaria
NCT00285012	Smoking Cessation in Subjects With Mild-to-moderate Chronic Obstructive Pulmonary Disease (COPD).	A 12-Week, Randomized, Double-Blind, Placebo-Controlled, Multicenter Trial With 40-Week Follow-Up Evaluating The Safety And Efficacy Of Varenicline Tartrate For Smoking Cessation In Patients With Mild-To-Moderate Chronic Obstructive Pulmonary Disease	Smoking Cessation	Chronic respiratory diseases
NCT00285064	Assessment of Myocardial Viability Using Multidetector Computed Tomography	Non-Invasive Assessment of Myocardial Viability Using Multidetector Computed Tomography Post Acute Myocardial Infarction	Myocardial Infarction	Cardiovascular and circulatory diseases
NCT00285207	Safety and Efficacy of A-007 Topical Gel in the Treatment of High-Grade Squamous Intraepithelial Lesions (HSIL) of the Cervix	A Phase 2, Randomized, Double-Blind, Placebo-Controlled, Trial of the Use of 4,4'-Dihydroxybenzophenone-2,4-Dinitrophenyl-hydrazone (A-007) Topical Gel in the Treatment of High-Grade Squamous Intraepithelial Lesions (HSIL) of the Cervix	Cervical Intraepithelial Neoplasia && Uterine Cervical Dysplasia	Gynecological diseases
NCT00285259	Cytomegalovirus (CMV) Vaccine in Donors and Recipients Undergoing Allogeneic Hematopoietic Cell Transplant (HCT)	A Phase 2 Clinical Trial to Evaluate the Safety, Immunogenicity, and Clinical Benefit of a CMV Immunotherapeutic Vaccine in Donors and CMV-Seropositive Recipients Undergoing Allogeneic, Matched Hematopoietic Cell Transplant (HCT)	Acute Lymphoblastic Leukemia && Chronic Myelogenous Leukemia && Acute Myelogenous Leukemia && Hodgkin's Lymphoma && Non-Hodgkin's Lymphoma && Myelodysplastic Syndrome	Neoplasms
NCT00285298	Pentoxifylline and Progression of Chronic Kidney Disease in Moderate-to-high Risk Patients	Pentoxifylline and Progression of Chronic Kidney Disease in Moderate-to-high Risk Patients: a Pilot Randomized, Placebo-controlled, Double-blind Trial.	Kidney Failure, Chronic	Diabetes, urinary diseases and male infertility
NCT00285376	Effectiveness Study of Vilazodone to Treat Depression and to Discover Genetic Markers Associated With Response	A Randomized, Double-Blind, Placebo Controlled Study Assessing the Efficacy and Safety of Vilazodone and Discovering Genetic Markers Associated With Response in Patients With Major Depressive Disorder	Depressive Disorder, Major	Mental and behavioral disorders
NCT00285402	Efficacy and Safety Clinical Trial of Intranasal AST-726 for the Prevention of Migraine	Intranasal AST-726 Treatment for Prophylaxis of Migraine: A Placebo-Controlled Clinical Study	Migraine && Migraine Headache && Migraine Disorders && Migraine With Aura && Migraine Without Aura	Neurological disorders
NCT00285454	Cell Repair in Heart Failure	A Phase I/II, Randomised, Double-Blind, Placebo Controlled, Single-Centre Study of Bone Marrow Mononuclear Cells by Percutaneous Retrograde Coronary Venous Delivery to Patients With Ischaemic Heart Failure and No Standard Revascularisation Options.	Heart Failure && Ischemia	Cardiovascular and circulatory diseases
NCT00285467	Comparison of Cholecalciferol Versus Doxercalciferol in the Treatment of Secondary Hyperparathyroidism in Chronic Kidney Disease Stage Three and Four	Comparison of Cholecalciferol Versus Doxercalciferol in the Treatment of Secondary Hyperparathyroidism in Chronic Kidney Disease Stage Three and Four	Secondary Hyperparathyroidism in Chronic Kidney Disease Stage 3 and 4	Diabetes, urinary diseases and male infertility
NCT00285493	Low Back Pain and Antibiotic Treatment	Phase 1 Study of Antibiotic Treatment for Low Back Pain	Low Back Pain	Musculoskeletal disorders
NCT00285662	Intermittent Preventive Treatment (IPTi) for the Prevention of Malaria and Anaemia in PNG Infants	Intermittent Preventive Treatment (IPTi) for the Prevention of Malaria and Anaemia in PNG Infants	Malaria && Anemia	Malaria AND Nutritional deficiencies
NCT00285675	Study of DN-101 (Calcitriol) and Docetaxel in Subjects Previously Enrolled in Studies DN101-002 or DN101-004	A Continuation Study of DN-101 (Calcitriol) and Docetaxel in Subjects Previously Enrolled in Studies DN101-002 or DN101-004	Androgen Independent Prostate Cancer (AIPC) && Non Small Cell Lung Cancer (NSCLC)	Neoplasms
NCT00285701	Early Detection of Polyps and Colon Cancer by Fluorescence Imaging - a Dose-finding Study	Early Detection of Pre-malignant and Malignant Conditions in the Colon by Means of Fluorescence Endoscopy Using Local and Oral Sensitisation With Hexaminolevulinate (HAL) - a Dose Finding Study	Colorectal Cancer	Neoplasms
NCT00285714	3D Imaging of Hard and Soft Tissue in Orthognathic Surgery	An Analysis of the Clinical Applicability of a Three-Dimensional Imaging Platform Used to Register the Influence of Orthognathic Surgery on Facial Hard and Soft Tissue in Patients With Congenital Maxillofacial Deformities.	Craniofacial Abnormalities && Maxillofacial Abnormalities && Cleft Lip && Cleft Palate	Congenital anomalies
NCT00285727	Ropinirole Controlled Release (CR) as an Adjunctive Agent in the Treatment of Major Depression	Ropinirole Controlled Release (CR) as an Adjunctive Agent in the Treatment of Major Depression	Depressive Disorder, Major	Mental and behavioral disorders
NCT00285779	Use of Etanercept in the Treatment of Moderate to Severe Lichen Planus	A Double-Blind, Randomized, Multicenter Pilot Study to Evaluate the Efficacy and Safety of Etanercept 50mg SC Twice Weekly in the Treatment of Moderate to Severe Lichen Planus	Lichen Planus	Skin and subcutaneous diseases
NCT00285805	The Influence of Rosiglitazone on the Diuretic Effect of Furosemide and Amiloride	The Influence of Rosiglitazone on the Diuretic Effect of Furosemide and Amiloride. A Double-blind Placebo Controlled Cross Over Study.	Insulin Resistance	Diabetes, urinary diseases and male infertility
NCT00285909	Moderate Alcohol Consumption, Risk of Cardiovascular Disease and Type 2 Diabetes: Influence of Alcohol Oxidation	Effect of Moderate Alcohol Consumption on PPAR-<U+03B3> Activity and Risk Markers of Metabolic Disease: Influence of Genetic Variation in Alcohol Oxidation	Cardiovascular Disease && Type 2 Diabetes	Diabetes, urinary diseases and male infertility
NCT00285935	Brain, Biology and Mood Study	Neurosteroid Metabolism and the Antidepressant Effects of Serotonin Specific Reuptake Inhibitors (SSRI's)	Major Depressive Disorder	Mental and behavioral disorders
NCT00286065	Study to Determine Efficacy and Safety of Inhaled AeroLEF in the Treatment of Acute Post-op Pain in Adult Patients Undergoing Elective Orthopedic Surgery	Multi-Centre Placebo-Controlled Randomized 2 Part Study to Determine Efficacy and Safety of Inhaled AeroLEF in the Treatment of Acute Post-Op Pain in Adult Patients Undergoing Elective Orthopedic Surgery	Pain	No GBD
NCT00286078	Treatment for Migraines With an Implantable Device	Precision Implantable Stimulator for Migraine (PRISM) Study- Occipital Nerve Stimulation (ONS) for Migraine	Migraine	Neurological disorders
NCT00286091	Study on Prolonging Bone Metastasis-Free Survival in Men With Hormone Refractory Prostate Cancer	A Randomized, Double-Blind, Placebo-Controlled, Multi-Center Phase 3 Study of Denosumab on Prolonging Bone Metastasis-Free Survival in Men With Hormone Refractory Prostate Cancer	Hormone Refractory Prostate Cancer	Neoplasms
NCT00286156	Pilot Study of Rapamycin as Treatment for Autosomal Dominant Polycystic Kidney Disease (ADPKD)	Pilot Study of Rapamycin as Treatment for Autosomal Dominant Polycystic Kidney Disease	Polycystic Kidney Diseases	Congenital anomalies
NCT00286169	Amrubicin Study for Elderly Patients With Extensive-disease Small-cell Lung Cancer (ED-SCLC)	Randomized Phase III Trial of Amrubicin Versus Carboplatin Plus Etoposide in Elderly Patients With Extensive-disease Small-cell Lung Cancer	Small-cell Lung Cancer	Neoplasms
NCT00286182	Anemia in Heart Failure With a Preserved Ejection Fraction (HFPEF)	Efficacy of Treating Anemia in Heart Failure With a Preserved Ejection Fraction (HFPEF) on Ventricular Function, Exercise Capacity and Health Status	Anemia	Nutritional deficiencies
NCT00286221	IVPCA in the Management of Pain Following Major Intracranial Surgery	The Safety and Efficacy of IVPCA in the Management of Adult Postoperative Craniotomy Pain: A Prospective, Randomized Controlled Trial	Intracranial Surgery	No GBD
NCT00286234	Niacin, N-3 Fatty Acids and Insulin Resistance	Niacin, N-3 Fatty Acids and Insulin Resistance	Metabolic Syndrome && Hypertriglyceridemia	Diabetes, urinary diseases and male infertility
NCT00286260	Levetiracetam for Painful Polyneuropathy	Double-blind, Randomised, Placebo-controlled Trial of the Effect of Levetiracetam on Painful Polyneuropathy	Painful Polyneuropathy	Neurological disorders
NCT00286286	Intraperitoneal Aerosolized Delivery of a Local Anesthetic for Post Operative Pain Management. A Double Blind, Randomised Controlled Clinical Trial.	Clinical Protocol for the Prospective Double Blind Randomised Controlled Trial for the Use of Intraperitoneal Aerosolized Local Anesthetic	Pain, Postoperative && Postoperative Pain && Abdominal Pain && Obesity && Pneumoperitoneum	No GBD
NCT00286312	Myocardial Infarction Size Reduction With Atorvastatin	Prevention of Reperfusion Damage and Late Left Ventricular Remodelling With Atorvastatin Administered Before Reperfusion Therapy. The REPERATOR Study	Myocardial Infarction && Reperfusion Injury	Cardiovascular and circulatory diseases
NCT00286403	Vasodilators and Anti-Oxidant Therapy in Early ATN	Combination Fenoldopam Mesylate and Intravenous MESNA (2-mercaptoethane Sulphonate)in Early Acute Kidney Injury (AKD): A Randomized, Double-Blind Placebo Controlled Clinical Trial	Acute Renal Failure	Sense organ diseases
NCT00286416	Effect of Omalizumab (Xolair) in Treatment of Patients With AERD and Allergy Asthma	Double Blind Study to Determine Effect of Omalizumab Treatment in Patients With the Co-Morbid Conditions of Aspirin Exacerbated Respiratory Disease(AERD) and Allergic Asthma and Rhinitis.	Asthma && Allergic Rhinitis	Chronic respiratory diseases
NCT00286429	Efficacy and Safety Study of Alogliptin and Insulin in the Treatment of Type 2 Diabetes.	A Multicenter, Randomized, Double-Blind, Placebo-Controlled Study to Determine the Efficacy and Safety of SYR110322 (SYR-322) When Used in Combination With Insulin in Subjects With Type 2 Diabetes	Diabetes Mellitus	Diabetes, urinary diseases and male infertility
NCT00286442	Efficacy and Safety of Alogliptin Combined With Metformin in Participants With Type 2 Diabetes Mellitus	A Multicenter, Randomized, Double-Blind, Placebo-Controlled Study to Determine the Efficacy and Safety of SYR110322 (SYR-322) When Used in Combination With Metformin in Subjects With Type 2 Diabetes	Diabetes Mellitus	Diabetes, urinary diseases and male infertility
NCT00286455	Efficacy and Safety of Alogliptin in Subjects With Type 2 Diabetes	A Multicenter, Randomized, Double-Blind, Placebo-Controlled Study to Determine the Efficacy and Safety of SYR110322 (SYR-322) Compared With Placebo in Subjects With Type 2 Diabetes	Diabetes Mellitus	Diabetes, urinary diseases and male infertility
NCT00286468	Study of Alogliptin Combined With Sulfonylurea in Subjects With Type 2 Diabetes Mellitus.	A Multicenter, Randomized, Double-Blind, Placebo-Controlled Study to Determine the Efficacy and Safety of SYR110322 (SYR-322) When Used in Combination With a Sulfonylurea in Subjects With Type 2 Diabetes	Diabetes Mellitus	Diabetes, urinary diseases and male infertility
NCT00286481	Efficacy of Lapaquistat Acetate Alone or Combined With Simvastatin in Subjects With Hypercholesterolemia	A Double-Blind, Randomized, Placebo-Controlled Factorial Study to Evaluate the Efficacy and Safety of Lapaquistat and Simvastatin Alone and in Combination in Subjects With Hypercholesterolemia	Hypercholesterolemia	No GBD
NCT00286494	Study of Alogliptin Combined With Pioglitazone in Subjects With Type 2 Diabetes Mellitus	A Multicenter, Randomized, Double-Blind, Placebo-Controlled Study to Determine the Efficacy and Safety of SYR110322 (SYR-322) When Used in Combination With Pioglitazone in Subjects With Type 2 Diabetes Mellitus	Diabetes Mellitus	Diabetes, urinary diseases and male infertility
NCT00286533	Evaluation of Implants Placed in the Regular Dentist's Practice	Retrospective Evaluation of Implants Placed in the Regular Dentist's Practice. A Study to Evaluate Implant Success, Prosthetic Complications, Opinion of the Patient, and Quality of Care	Dental Implant	No GBD
NCT00286559	Assessing Myocardial Blood Flow and Blood Flow Reserve by Transoesophageal Echocardiography (TEE)	Feasibility and Accuracy of Transoesophageal Harmonic Contrast Echocardiography in Assessing Myocardial Blood Flow and Blood Flow Reserve	Coronary Artery Disease	Cardiovascular and circulatory diseases
NCT00286585	TEAM-Project: Trial on the Effect of Anesthetics on Morbidity and Mortality	Multi-Center Trial on the Effect of Anesthetics on Morbidity and Mortality in Patients Undergoing Major Non-cardiac Surgery	Coronary Artery Disease	Cardiovascular and circulatory diseases
NCT00286728	Dual Diagnosis Self-Help Referral	Dual Diagnosis Self-Help Group Referral: Outcomes and Services Use	Dual Diagnosis	Mental and behavioral disorders
NCT00286741	Can Group Visits Improve Outcomes of Veterans With Diabetes	Can Group Visits Improve Outcomes of Veterans With Diabetes	Diabetes && Hypertension	Diabetes, urinary diseases and male infertility
NCT00286754	A Behavioral Intervention To Improve Hypertension Control In Veterans	A Behavioral Intervention to Improve Hypertension Control in Veterans	Hypertension	Cardiovascular and circulatory diseases AND Diabetes, urinary diseases and male infertility
NCT00286780	Phase 2 Safety and Efficacy Study of AT-101 in Combination With Rituximab in Patients With Chronic Lymphocytic Leukemia	A Phase 2, Open Label Study of AT-101 in Combination With Rituximab in Patients With Relapse or Refractory Chronic Lymphocytic Leukemia	Chronic Lymphocytic Leukemia	Neoplasms
NCT00286793	Safety and Efficacy Study of AT-101 in Combination With Docetaxel and Prednisone in Men With HRPC	An Open-label, Multicenter, Phase I/II Study of AT-101 in Combination With Docetaxel and Prednisone in Men With Hormone Refractory Prostate Cancer (HRPC)	Prostate Cancer	Neoplasms
NCT00286871	Randomized Controlled Trial in Liver Transplant Recipients Treated in Steroid Sparing Regimen	Steroid Avoidance in Hep C OLT	Chronic Hepatitis C && Organ Transplantation && Immunosuppression	Cirrhosis of the liver
NCT00286897	The Efficacy, Safety and Tolerability of E2007 in Levodopa Treated Parkinson's Disease Patients With Motor Fluctuations	A Multi-centre, Randomised, Double-blind, Placebo-controlled, Parallel Group Study of the Efficacy, Safety and Tolerability of E2007 in Levodopa Treated Parkinson's Disease Patients With Motor Fluctuations	Parkinson's Disease	Neurological disorders
NCT00286962	Study to Compare Intraperitoneal Insulin to Subcutaneous Insulin Administration in Type 1 Diabetes Mellitus	A Randomized Cross-Over Single Centre Study Comparing the Effects of Intraperitoneal Insulin Administration to Subcutaneous Insulin Administration in Type 1 Diabetes Mellitus Patients	Diabetes Mellitus, Type 1	Diabetes, urinary diseases and male infertility
NCT00286988	Topiramate for the Prophylactic Treatment of Cyclic Vomiting Syndrome in Children	Topiramate for the Prophylactic Treatment of Cyclic Vomiting Syndrome in Children	Vomiting	No GBD
NCT00287040	Breast Cancer Screening Via Computer V. Phone	Breast Cancer Screening Via Computer V. Phone	Breast Cancer Screening	Neoplasms
NCT00287053	Effects of Divalproex Sodium on Food Intake, Energy Expenditure, and Posture Allocation	Phase IV Study of the Effects of Divalproex Sodium on Food Intake and Energy Expenditure.	Healthy	No GBD
NCT00287066	A Clinical Trial Assessing the Impact of Inhaled Insulin on Glucose Disposition	Open-Label Randomized Two-Way Crossover Pilot Study To Estimate The Effects Of Inhaled Versus IV Infusion Of Human Insulin With Regards To Glucose Disposal In Subjects With Type 1 Diabetes Mellitus	Diabetes Mellitus	Diabetes, urinary diseases and male infertility
NCT00287092	Comparison of Safety and Immunogenicity of Pediacelﾙ and Infanrixﾙ IPV+Hib (Penta) Given in a 3 Dose Schedule in Infants	A Randomised, Controlled, Double-Blind Study of the Immunogenicity and Safety of PEDIACELﾮ, a Combined Diphtheria, Tetanus, Five Component Acellular Pertussis, Inactivated Poliomyelitis and Haemophilus Influenzae Type b Conjugate Vaccine (Adsorbed) Compared To Infanrixﾮ-IPV+Hib When Both Vaccines Are Given to Infants Using a Three Dose Immunisation Schedule ("Nordic Schedule" 3-5-12 Months)	Pertussis && Diphtheria && Tetanus && Poliomyelitis && Haemophilus Influenzae Type b	Diarrhea, lower respiratory infections, meningitis, and other common infectious diseases
NCT00287105	Safety and Efficacy of Imatinib Added to Chemotherapy in Treatment of Ph+ Acute Lymphoblastic Leukemia in Children	An Open-label, Phase II Study to Explore the Safety and Efficacy of Imatinib With Chemotherapy in Pediatric Patients With Ph+ / BCR-ABL+ Acute Lymphoblastic Leukemia (Ph+ALL)	Acute Lymphoblastic Leukemia && Philadelphia Chromosome	Neoplasms
NCT00287131	Adoptive Cell Therapy Following Non-myeloablate Chemotherapy in Metastatic Melanoma Patients	Adoptive Cell Therapy Following Non-myeloablate Chemotherapy in Metastatic Melanoma Patients	Metastatic Melanoma	Neoplasms
NCT00287157	Pilot, Proof-of-Concept Study of Sublingual Tizanidine in Children With Chronic Traumatic Brain Injury (TBI)	A Double-Blind, Randomized, Two-Way Crossover, Comparative Study to Evaluate the Clinical Efficacy and Safety of Novel Sublingual Tizanidine HCl Versus Placebo in Children With Chronic Traumatic Brain Injury	Traumatic Brain Injury	No GBD
NCT00287170	Efficacy Study of Targeted, Local Delivery of Drugs to Treat Crohn's Disease	Pilot, Open-Label, Randomized, Parallel Group Study to Evaluate Clinical/ and Immunological Efficacy/Safety of Locally Delivered 6-MP or Calcitriol vs Purinethol in Non-Steroid Dependent Patients With Active CD	Crohn's Disease	Digestive diseases (except cirrhosis)
NCT00287183	6-Month Safety And Efficacy Study Of TTP488 In Patients With Type 2 Diabetes And Persistent Albuminuria	Double-Blind, Randomized, Placebo-Controlled, Phase IIa, Multicenter Study In Patients With Type 2 Diabetes And Persistent Albuminuria To Evaluate The Safety And Efficacy Of A Six Month Regimen Of Orally-Administered TTP488	Diabetic Nephropathy	Diabetes, urinary diseases and male infertility
NCT00287222	Bevacizumab and Erlotinib in Inoperable and Metastatic Hepatocellular Carcinoma	Bevacizumab and Erlotinib in Inoperable and Metastatic Hepatocellular Carcinoma	Hepatocellular Carcinoma	Neoplasms
NCT00287248	Assess 123-I IMPY and SPECT Imaging as a Tool to Detect �-Amyloid Deposition in the Brain of Patients With Alzheimer's Disease	Evaluation of [123I] IMPY and SPECT as a Marker of Beta-Amyloid Protein Deposition in the Brain of Healthy Subjects and Patients With Alzheimer's Disease	Alzheimer's Disease	Neurological disorders
NCT00287261	A Trial of Zoledronic Acid in Patients With Myelofibrosis With Myeloid Metaplasia (MMM)	A Prospective Multicentre Phase II Trial of Zoledronic Acid in Patients With Myelofibrosis With Myeloid Metaplasia (MMM)	Myelofibrosis && Myeloid Metaplasia	No GBD
NCT00287287	REVLIMIDﾮ (Lenalidomide) for Therapy of Radioiodine-Unresponsive Papillary and Follicular Thyroid Carcinomas	Phase II Trial of REVLIMIDﾮ (Lenalidomide) for Therapy of Radioiodine-Unresponsive Papillary & Follicular Thyroid Carcinomas	Thyroid Neoplasms	Neoplasms
NCT00287326	Comparison of Low-Dose Epidural With Intravenous Narcotic Versus Intravenous Narcotic Alone	Comparison of Epidural Bupivacaine-Clonidine With Intravenous Morphine Versus Intravenous Morphine Alone for Post-Operative Pain Relief in Pediatric Patients Undergoing Lower Extremity or Pelvic Osteotomy.	Pain	No GBD
NCT00287365	Genetic Susceptibility to Ozone in Mild Asthmatic Volunteers	Glutathione S Transferase M1 (GSTM1) Genotype Associated Susceptibility to Airway Response to Ozone in Mild Asthmatic Volunteers.	Mild Asthma	Chronic respiratory diseases
NCT00287378	Effect of Ozone on Airway Inflammation in Allergic Asthmatics Treated With Omalizumab	Effect of Ozone on Airway Inflammation in Allergic Asthmatics Treated With Omalizumab	Asthma && Allergy	Chronic respiratory diseases
NCT00287495	BAY 43-9006 (Sorafenib) to Treat Patients With Kaposi's Sarcoma	Phase I and Pharmacokinetic Study of BAY 43-9006 (Sorafenib) in Patients With Kaposi's Sarcoma	Kaposi's Sarcoma	HIV/AIDS
NCT00287612	Necessity of Esophageal Dissection During Laparoscopic Fundoplication	Prospective Trial Comparing Utility of Esophageal Crural Dissection During Laparoscopic Fundoplication in Children	Gastroesophageal Reflux Disease && Hiatal Hernia	Digestive diseases (except cirrhosis)
NCT00287625	Early Pulmonary Rehabilitation for Hospitalized Patients With Exacerbations of Chronic Obstructive Pulmonary Disease (COPD)	To Study the Effect of Early Pulmonary Rehabilitation on Exacerbations, Hospitalization Rates and Quality of Life in Patients Admitted to Hospital With Acute Exacerbation of Chronic Obstructive Pulmonary Disease.	Chronic Obstructive Pulmonary Disease	Chronic respiratory diseases
NCT00287638	Markers in Exhaled Breath Condensate in Obstructive Sleep Apnoea (OSA) Patients	To Assess the Differences in Chemokines and Oxidative Stress Markers in Exhaled Breath Condensate of Obstructive Sleep Apnoea Patients	Obstructive Sleep Apnea	Neurological disorders
NCT00287677	Induction and Expansion of T Cell Repertoire Using Growth Hormone and Vaccination in HIV-1 Infected Patients	Double Strategy to Induce and Expand the T Cell Repertoire by the Administration of Growth Hormone and Vaccination in HIV-1 Infected Patients	HIV Infections	HIV/AIDS
NCT00287703	Pulsed Electro Magnetic Fields (PEMF) Treatment in Patients With Treatment-Resistant Major Depression in Ongoing Pharmacological Treatment of Depression	Pulsed Electro Magnetic Fields (PEMF) Treatment in Patients With Treatment-Resistant Major Depression in Ongoing Pharmacological Treatment of Depression	Depression	Mental and behavioral disorders
NCT00287716	Three-Arm Study of the Safety and Efficacy of Pirfenidone in Patients With Idiopathic Pulmonary Fibrosis	A Randomized, Double-Blind, Placebo Controlled, Phase 3, Three-Arm Study of the Safety and Efficacy of Pirfenidone in Patients With Idiopathic Pulmonary Fibrosis	Idiopathic Pulmonary Fibrosis	Chronic respiratory diseases
NCT00287729	Safety and Efficacy of Pirfenidone in Patients With Idiopathic Pulmonary Fibrosis	A Randomized, Double-Blind, Placebo Controlled, Phase 3 Study of the Safety and Efficacy of Pirfenidone in Patients With Idiopathic Pulmonary Fibrosis	Idiopathic Pulmonary Fibrosis	Chronic respiratory diseases
NCT00287755	Clinical Trial of Chemosensitivity Test	Chemosensitivity Test to Evaluate the Effect of Adjuvant Cancer Chemotherapy (S-1) After Gastric Surgery	Gastric Cancer	Neoplasms
NCT00287768	Phase III Study of Docetaxel + S-1 vs. S-1 for Advanced Gastric Cancer	A Phase III Study of Docetaxel and S-1 Versus S-1 in the Treatment of Advanced Gastric Cancer	Gastric Cancer	Neoplasms
NCT00287807	Effect of Self-monitoring of Blood Glucose in Patients With Type 2 Diabetes Mellitus Not Using Insulin	Self-monitoring of Blood Glucose in Patients With Type 2 Diabetes Mellitus Who Are Not Using Insulin. A Randomized Controlled Trial	Diabetes Mellitus, Type 2	Diabetes, urinary diseases and male infertility
NCT00287833	Bowman-Birk Inhibitor Concentrate in Preventing Cancer in Healthy Men	Phase I Single Dose Safety and Pharmacokinetic Study of Bowman Birk Inhibitor Concentrate, Delivered as an Orange Juice Suspension to Healthy Male Volunteers Between 18 and 65 Years of Age	Unspecified Adult Solid Tumor, Protocol Specific	Neoplasms
NCT00288054	S0429: Docetaxel, Cetuximab, and Radiation Therapy in Treating Patients With Stage III Non-Small Cell Lung Cancer	A Pilot (Phase I) Study of Weekly Docetaxel and Cetuximab Chemoradiation for Poor Risk Stage III Non-Small Cell Lung Cancer	Lung Cancer	Neoplasms
NCT00288093	3-AP and Radiation Therapy in Treating Patients With Stage III Pancreatic Cancer That Cannot Be Removed By Surgery	A Phase I Study of Triapineﾮ in Combination With Radiation Therapy in Locally Advanced Pancreas Cancer	Adenocarcinoma of the Pancreas && Stage III Pancreatic Cancer	Neoplasms
NCT00288145	Statewide (Rhode Island and Neighboring States) Partnerships for Worksite Weight Management	Statewide Partnerships for Worksite Weight Management	Overweight && Obesity	No GBD
NCT00288158	Primary Prevention of Hypertension in Obese Adolescents		Obesity && Pre-Hypertension && Hyperuricemia	Cardiovascular and circulatory diseases AND Diabetes, urinary diseases and male infertility
NCT00288171	Allopurinol for Renal Transplant Associated Hypertension in Children	Randomized Double-blinded, Placebo-controlled, Cross-over Trial of Allopurinol for the Treatment of Post-renal-transplant Hypertension in Children	Hypertension && Renal Transplant	Diabetes, urinary diseases and male infertility
NCT00288197	A Study To Assess The Efficacy And Safety Of Voriconazole In Chinese Patients With Serious Deep Tissue Fungal Infections	An Open, Prospective, Uncontrolled, Multi-Center Study To Evaluate The Efficacy And Safety Of Voriconazole In Chinese Subjects With Proven Or Probable Serious Invasive Fungal Infections	Invasive Fungal Infections	Skin and subcutaneous diseases
NCT00288223	Telithromycin in Acute Exacerbation of Chronic Bronchitis	Multicenter Non Comparative Phase IV Study on the Safety and Efficacy of Telithromycin 800 mg Per Day for 5 Days in the Treatment of Acute Exacerbation of Chronic Bronchitis in Adults	Bronchitis, Chronic	Chronic respiratory diseases
NCT00288236	Study Evaluating Rimonabant Efficacy in Insulin-Treated Diabetic Patients(ARPEGGIO)	A Multicenter, Randomized, Placebo-Controlled, Double-Blind, Parallel-Group, Fixed-Dose Study Evaluating the Effect of One Dose of Rimonabant (20 mg/Day) on Glycemic Control in Type 2 Diabetic Patients Inadequately Controlled With Insulin	Type 2 Diabetes Mellitus	Diabetes, urinary diseases and male infertility
NCT00288340	Quantifying Abnormalities in Cortical Activation Associated With Auditory Hallucinations Using Functional Magnetic Resonance Imaging	Quantifying Abnormalities in Cortical Activation Associated With Auditory Hallucinations Using Functional Magnetic Resonance Imaging	Schizophrenia && Schizoaffective Disorder && Hallucinations	Mental and behavioral disorders
NCT00288353	Estimating and Reducing the Cardiovascular Risk of Patients With Schizophrenia Drugs From Lipid Measures and Ischemic Electrocardiographic Changes	Estimating and Reducing the Cardiovascular Risk of Patients With Schizophrenia Drugs From Lipid Measures and Ischemic Electrocardiographic Changes	Schizophrenia && Schizoaffective Disorder && Bipolar Disorder	Mental and behavioral disorders
NCT00288366	Anticonvulsant Mood Stabilizers, Antipsychotic Drugs and the Insulin Resistance Syndrome	Anticonvulsant Mood Stabilizers, Antipsychotic Drugs and the Insulin Resistance Syndrome	Schizophrenia && Schizoaffective Disorder && Bipolar Disorder	Mental and behavioral disorders
NCT00288431	Safety, Tolerability and Maximum Tolerated Dose of Oral AP23573 in Combination With Doxorubicin (8669-015)(COMPLETED)	A Phase 1B, Sequential Cohort, Dose Escalation Trial to Determine the Safety, Tolerability and Maximum Tolerated Dose of Oral AP23573 in Combination With Doxorubicin	Cancer && Sarcoma	Neoplasms
NCT00288444	Interaction of Docetaxel and Lonafarnib in Patients With Advanced Cancer	Defining the Interaction of Docetaxel and Lonafarnib in Patients With Advanced Malignancies	Lung Cancer && Soft Tissue Sarcoma && Colorectal Carcinoma && Breast Cancer && Prostate Cancer	Neoplasms
NCT00288509	Open-label Extension Study of AbobotulinumtoxinA (Dysportﾮ) for the Treatment of Cervical Dystonia	A Phase III, Prospective, Multicenter, Open-label Extension Study to Assess the Longer Term Safety and Efficacy of Repeated Treatment of Dysportﾮ Intramuscular Injection in the Treatment of Cervical Dystonia	Cervical Dystonia	Musculoskeletal disorders
NCT00288522	Lanreotide (Somatuline Autogel) in Thyroid-Associated Ophthalmopathy Treatment	A Phase II, Single Centre, Randomized, Double-Blind, Parallel and Placebo Controlled, Pilot Study to Evaluate the Efficacy and Safety of Somatuline Autogel 60mg in Patients With Active Thyroid-Associated Ophthalmopathy of Moderate Intensity.	Thyroid-Associated Ophthalmopathy	Sense organ diseases
NCT00288548	Metoprolol and Formoterol in Chronic Obstructive Pulmonary Disease (COPD)	Pulmonary Effects of the Combination of Metoprolol and Formoterol in COPD	Chronic Obstructive Pulmonary Disease (COPD)	Chronic respiratory diseases
NCT00288600	Efficacy of High-dose Intravenous Immunoglobulin Therapy for Hyperbilirubinemia Due Rh Hemolytic Disease	Phase 4 Study of Use of High-dose Intravenous Immune Globulin for Prevent Hyperbilirubinemia Due Rh Hemolytic Disease in Newborns Infants	Hyperbilirubinemia && Erythroblastosis, Fetal	Neonatal disorders
NCT00288626	High-Dose Immunosuppression and Autologous Transplantation for Multiple Sclerosis (HALT MS) Study	A Phase II Study of High-Dose Immunosuppressive Therapy (HDIT) Using Carmustine, Etoposide, Cytarabine, and Melphalan (BEAM) and Thymoglobulin, and Autologous CD34+ Hematopoietic Stem Cell Transplant (HCT) for the Treatment of Poor Prognosis Multiple Sclerosis	Multiple Sclerosis	Neurological disorders
NCT00288652	[S,S]-Reboxetine Dose-Range Finding Trial	[S,S]-Reboxetine Dose-Range Finding Trial: A 16-Week, Randomized, Double-Blind, Placebo And An Active Comparator Controlled, Multi-Center Trial Of [S,S]-Reboxetine In Patients With Postherpetic Neuralgia (PHN)	Pain	Neurological disorders
NCT00288717	Effectiveness of Candesartan and Telmisartan on Morning Hypertension in Japanese Obese Patients	A Randomized, Comparative Study of the Effects of Candesartan and Telmisartan on the Home Blood Pressure, Glucose and Lipid Metabolism in the Hypertensive Patients With the Accumulation of Visceral Fat by the Central Registration System	Hypertension	Cardiovascular and circulatory diseases AND Diabetes, urinary diseases and male infertility
NCT00288769	Oral Vitamin B12 as Potential Treatment of Recurrent Aphthous Stomatitis		Recurrent Aphthous Stomatitis	Digestive diseases (except cirrhosis)
NCT00288782	PET Neuroimaging of [11C]Mirtazapine	Receptor Occupancy Determined by PET Neuroimaging of [11C]Mirtazapine in Healthy Humans	Mental Disorders && Mood Disorders && Affective Disorders && Depressive Disorders	Mental and behavioral disorders
NCT00288795	A Randomized Study of Polarity or Massage Therapy to Reduce Fatigue in Breast Cancer Patients During Radiation Therapy	A Randomized Study of Polarity or Massage Therapy to Reduce Fatigue in Breast Cancer Patients During Radiation Therapy	Fatigue	No GBD
NCT00288860	Telephone Case Monitoring (TCM) for Veterans With Post-Traumatic Stress Disorder (PTSD)	Telephone Case Monitoring for Veterans With PTSD	Stress Disorders, Post-Traumatic	Mental and behavioral disorders
NCT00288873	Characterization of Hyperparathyroidism and Vitamin D Deficiency in Obesity	Characterization of Hyperparathyroidism and Vitamin D Deficiency in Obesity	Vitamin D Deficiency && Secondary Hyperparathyroidism && Obesity	Nutritional deficiencies
NCT00288886	Reinforcement of Abstinence and Continuing Care in Substance Abuse Treatment	Reinforcement of Abstinence and Attendance in Substance Abuse Treatment	Substance Use Disorders && Alcohol Abuse && Alcoholism && Substance Dependence && Substance Abuse	Mental and behavioral disorders
NCT00288899	Benefits of 'Repeat Back' Protocols Within A Computer-Based Informed Consent Program	Benefits of 'Repeat Back' Protocols Within A Computer-Based Informed Consent Program	Surgery && Cholecystectomy, Laparoscopic && Prostatectomy && Arthroplasty, Replacement, Hip && Endarterectomy, Carotid	No GBD
NCT00288912	Self-Management of Osteoarthritis	Self-Management of Osteoarthritis: A Tailored, Telephone-based Intervention	Osteoarthritis	Musculoskeletal disorders
NCT00289172	Assess the Immunogenicity & Safety of 2 Doses of Oral Live Attenuated Human Rota(HRV)Vaccine in Healthy Infants in India	A Multicenter Study of the Immunogenicity & Safety of 2 Doses of GSK Biologicals' Oral Live Attenuated Human Rotavirus Vaccine (RIX4414) as Primary Dosing of Healthy Infants in India Aged Approximately 8 Wks at the Time of the First Dose	Rotavirus Gastroenteritis	Diarrhea, lower respiratory infections, meningitis, and other common infectious diseases
NCT00289185	Study of Safety, Immunogenicity and Efficacy of a Candidate Malaria Vaccine in Tanzanian Infants	Safety, Immunogenicity & Proof-of-concept Study of GSK 257146, a Candidate Malaria Vaccine, When Incorporated Into an Expanded Program on Immunization (EPI) Regimen That Includes DTPw/Hib in Infants Living in a Malaria-endemic Region	Plasmodium Falciparum && Malaria Vaccines && Malaria	Malaria
NCT00289198	Once-Daily Investigational Nasal Spray In Adults And Adolescents With Perennial Allergic Rhinitis (PAR)	A Randomized, Double-Blind, Placebo-Controlled, Parallel-Group, Multicenter Study to Evaluate the Efficacy and Safety of Once-Daily Intranasal Administration of GW685698X Aqueous Nasal Spray 100mcg for 6 Weeks in Adult and Adolescent Subjects 12 Years of Age and Older With Perennial Allergic Rhinitis (PAR)	Perennial Allergic Rhinitis	Chronic respiratory diseases
NCT00289224	Randomized Controlled Trial of Killed Oral Cholera Vaccine in Kolkata	A Randomized Controlled Trial of the Bivalent Killed Whole Cell Oral Cholera Vaccine in Eastern Kolkata, West Bengal, India	Diarrhea && Cholera && Vibrio Infections	Diarrhea, lower respiratory infections, meningitis, and other common infectious diseases
NCT00289367	Study of T3 on the Incidence of Atrial Fibrillation in Patients Undergoing Cardiac Surgery	Randomized Prospective Study of T3 on the Incidence of Post-Operative Atrial Fibrillation in Patients Undergoing Cardiac Surgery	Atrial Fibrillation	Cardiovascular and circulatory diseases
NCT00289406	Efficacy and Safety Study of S-Amlodipine Gentisate Compared to Amlodipine Besylate to Treat Mild-to-Moderate Hypertension	An 8 Weeks, Multi-Center, Randomized, Double Blinded, Comparative Phase 3 Clinical Trial to Assess the Efficacy and Safety of S-Amlodipine Gentisate Compared to Amlodipine Besylate in Patients With Mild-to-Moderate Hypertension	Hypertension	Cardiovascular and circulatory diseases AND Diabetes, urinary diseases and male infertility
NCT00289432	Hospital Based Group Intervention for Breast Cancer Patients.	Effects of Group Intervention on Anxiety, Depression and Quality of Life Among Women Operated for Breast Cancer. A Randomized, Prospective Study.	Breast Cancer && Anxiety && Depression && Function Impairment && Immune Mechanism	Mental and behavioral disorders AND Neoplasms
NCT00289484	A Study of Omega-3 as an Augmentor of Antidepressant Treatment for Major Depression	A Randomised, Double-Blind, Placebo Controlled Trial of Omega-3 Polyunsaturated Fatty Acid as an Augmentor of Antidepressant Medication for Major Depression.	Major Depression	Mental and behavioral disorders
NCT00289510	Safety and Immunogenicity Study of an Inactivated Influenza Vaccine (Whole Virion, Vero Cell Derived)	Single-Blind, Randomized, Controlled Phase I/II Study to Compare the Safety and Immunogenicity of an Inactivated Influenza Vaccine (Whole Virion, Vero Cell Derived) With a License Egg Derived Influenza Vaccine	Influenza	Diarrhea, lower respiratory infections, meningitis, and other common infectious diseases
NCT00289536	Dose-Response Study of Recombinant Factor VIII Manufactured Protein-Free (rAHF-PFM) in Patients With Hemophilia A	Advate Antihemophilic Factor (Recombinant), Plasma/Albumin-Free Method (ADVATE rAHF-PFM): A Phase 4 Study to Determine the Pharmacokinetic Response of Patients Diagnosed With Severe Hemophilia A to Different Doses of ADVATE rAHF-PFM	Hemophilia A	No GBD
NCT00289575	MBCP Safety and Performance in the Osteonecrosis of Femur Head	Evaluation of Safety and Performance of Macroporous Biphasic Calcium Phosphate Granules Combined With Cellulosic-Derived Gel, in Filling Bones Gap After Aseptic Osteonecrosis Biopsy of Femur Head.	Osteonecrosis	Musculoskeletal disorders
NCT00289601	Randomized Study of Aspirin Resistant Patients Undergoing Angioplasty	Research Evaluation to Study Individuals Who Show Thromboxane Or P2Y12 Receptor Resistance	Angioplasty	No GBD
NCT00289614	Patients With Renal Impairment and Diabetes Undergoing Computed Tomography (CT)	Patients With Renal Impairment and Diabetes Undergoing Computed Tomography	Kidney Diseases	Diabetes, urinary diseases and male infertility
NCT00289627	A Single Arm Study of Ipilimumab Monotherapy in Patients With Previously Treated Unresectable Stage III or IV Melanoma	A Multi-Center Single Arm Phase II Study of MDX-010 (BMS-734016) Monotherapy in Patients With Previously Treated Unresectable Stage III or IV Melanoma	Melanoma	Neoplasms
NCT00289640	Study of Ipilimumab (MDX-010) Monotherapy in Patients With Previously Treated Unresectable Stage III or IV Melanoma	A Randomized, Double-Blind, Multi-center, Phase II Fixed Dose Study of Multiple Doses of Ipilimumab (MDX-010) Monotherapy in Patients With Previously Treated Unresectable Stage III or IV Melanoma	Melanoma	Neoplasms
NCT00289705	Surgical Intervention for Morbidly Obese Adolescents	Surgical Intervention With Laparoscopic Roux-en-Y Gastric Bypass for Morbid Obesity in Adolescence - a Matched Control Study	Obesity && Diabetes && Hypertension	Diabetes, urinary diseases and male infertility
NCT00289783	Safety and Immunogenicity Study of Hib-MenCY-TT Vaccine Compared to Licensed Hib Conjugate Vaccine	A Phase III, Randomized, Multinational Study, Double-blinded for the Immunogenicity and Consistency Evaluation of 3 Hib-MenCY-TT Vaccine Lots and Single-blinded and Controlled for the Evaluation of Safety and Immunogenicity of GSK Biologicals' Haemophilus Influenzae Type b and Neisseria Meningitidis Serogroups C and Y-tetanus Toxoid Conjugate Vaccine Combined (Hib-MenCY-TT) Compared to Monovalent…	Meningococcal Infection && Haemophilus Influenzae Type b Infection	Diarrhea, lower respiratory infections, meningitis, and other common infectious diseases
NCT00289809	TLC D-99 and Ifosfamide in Metastatic Soft Tissue Sarcoma Patients	A Perspective Phase I and II Trial of Liposome-encapsulated Doxorubicin (TLC D-99) in Combination With Ifosfamide in Patients With Metastatic Soft Tissue Sarcoma	Sarcoma, Soft Tissue	Neoplasms
NCT00289835	Treatment of Moderate Vein Graft Lesions With Paclitaxel Drug Eluting Stents: The VELETI Trial	Sealing Moderate Coronary Saphenous VEin Graft LEsions With the Paclitaxel-eluting Stent (Taxus) as a New Approach to Maintain Vein Graft Patency and Reduce Cardiac Events: a Pilot Intravascular Ultrasound Study.	Coronary Artery Bypass Grafting	No GBD
NCT00289848	MK0431 Monotherapy Study in Patients With Type 2 Diabetes Mellitus	A Multicenter, Double-Blind, Randomized, Placebo-Controlled Study of MK0431 in Patients With Type 2 Diabetes Mellitus Who Have Inadequate Glycemic Control	Type 2 Diabetes Mellitus	Diabetes, urinary diseases and male infertility
NCT00289874	Montelukast in Pediatric Allergic Asthma (0476-336)(COMPLETED)	A Multicenter, Double-Blind, Placebo Controlled, Randomized, Parallel-Group Study to Evaluate the Clinical Effect of Oral Montelukast Versus Placebo in Persistent Asthma Which is Also Active During Allergy Seasons in Pediatric Patients With Seasonal Aeroallergen Sensitivity	Asthma	Chronic respiratory diseases
NCT00289887	Obese Hypertension Study	A Double-Blind, Randomized, Parallel, Efficacy Study Evaluating Losartan Potassium Alone or in Combination With Hydrochlorothiazide Versus Placebo in Obese Patients With Elevated Systolic and Diastolic Blood Pressure	Hypertension	Cardiovascular and circulatory diseases AND Diabetes, urinary diseases and male infertility
NCT00289900	Lipid Efficacy and Safety in Patients With Mixed Hyperlipidemia (MK-0524B-024)	A Multicenter, Randomized, Double-Blind, Parallel Group, 12 Week Study to Evaluate the Efficacy and Safety of MK0524B Versus Atorvastatin in Patients With Mixed Hyperlipidemia	Mixed Hyperlipidemia	No GBD
NCT00289913	Concomitant Use of Hepatitis A Vaccine, Inactivated With Haemophilus b Conjugate Vaccine (Meningococcal Protein Conjugate) and Diphtheria and Tetanus Toxoids and Acellular Pertussis Vaccine Adsorbed Given to Healthy Children 15 Months of Age (V251-068)	An Open, Randomized, Multicenter Study of the Safety, Tolerability, and Immunogenicity of VAQTAﾙ Given Concomitantly With PedvaxHIBﾙ and Infanrixﾙ in Healthy Children 15 Months of Age	Hepatitis A Virus	Hepatitis
NCT00289926	Evaluation of Efficacy and Safety of Oral DHEA Therapy for Postmenopausal Women on Sexual Function, Wellbeing and Vasomotor Symptoms	A Randomised, Double-Blind, Placebo-Controlled, Parallel-Group, 52-Week Study to Evaluate the Efficacy and Safety of Oral DHEA Therapy for Postmenopausal Women on Sexual Function, Wellbeing and Vasomotor Symptoms	Decreased Libido && Quality of Life && Menopausal Symptoms	Mental and behavioral disorders
NCT00289952	Valproic Acid and Its Effects on HIV Latent Reservoirs	Use of Valproic Acid to Purge HIV From Resting CD4+ Memory Cells/ A Proof-of-Concept Study	HIV Infections	HIV/AIDS
NCT00289978	Efficacy and Safety of Fingolimod in Patients With Relapsing-remitting Multiple Sclerosis	A 24-month, Double-blind, Randomized, Multicenter, Placebo-controlled, Parallel-group Study Comparing the Efficacy and Safety of Fingolimod 1.25 mg and 0.5 mg Administered Orally Once Daily Versus Placebo in Patients With Relapsing-remitting Multiple Sclerosis	Relapsing-remitting Multiple Sclerosis	Neurological disorders
NCT00289991	Voriconazole Versus Itraconazole In Primary Prophylaxis Of Invasive Fungal Infection (IFI) In Subjects With Allogeneic Hematopoietic Stem Cell Transplants (HSCT)	Prospective, Open-Label, Comparative, Multi-Center Study Of Voriconazole Compared To Itraconazole For The Primary Prophylaxis Of Invasive Fungal Infection (IFI) With Allogeneic Hematopoietic Stem Cell Transplants (HSCT)	Antifungal Prophylaxis of Invasive Fungal Infections	Skin and subcutaneous diseases
NCT00290017	Study of Talabostat and Pemetrexed vs. Pemetrexed in Stage IIIB/IV Non-Small Cell Lung Cancer (NSCLC) After Failure of Platinum-Based Chemotherapy	A Phase 3, Randomized, Double-Blind, Multicenter Study of Talabostat and Pemetrexed vs. Pemetrexed and Placebo in Patients With Advanced (Stage IIIB/IV) Non-Small Cell Lung Cancer (NSCLC) After Failure of Platinum-Based Chemotherapy	Carcinoma, Non-Small-Cell Lung && Lung Cancer && Neoplasms, Lung && Neoplasms, Pulmonary	Neoplasms
NCT00290121	Appetite Increase in Schizophrenia Patients Treated With Atypical Antipsychotics	Cerebral Mechanism Involved in Appetite Increase in Schizophrenia Patients Treated With Atypical Antipsychotics (IIT)	Schizophrenia	Mental and behavioral disorders
NCT00290134	A Preliminary Clinical Study to Evaluate Fispemifene in the Treatment of Hypogonadism	Preliminary Efficacy and Safety of Fispemifene in the Treatment of Hypogonadism: A 4 Week, Randomized, Double-Blind, Placebo-Controlled, Parallel-Group Study Comparing Daily Oral Doses of 100, 200, and 300 mg Fispemifene and Placebo	Hypogonadism	Congenital anomalies AND Neonatal disorders
NCT00290147	Safety Study of a Dengue Virus DNA Vaccine	Phase I Clinical Trial of a Dengue-1 DNA Vaccine	Dengue	Neglected tropical diseases excluding malaria
NCT00290212	Natto Supplementation to Prevent Loss of Bone Mass in Women Immediately After Menopause	Phase II Study of Natto Supplementation to Prevent Loss of Bone Mass in Women Immediately After Menopause: a Randomised Double Blind Placebo-Controlled Trial	Perimenopausal Bone Loss	Musculoskeletal disorders
NCT00290251	Treatment of Uterine Fibroids With the Selective Progesterone Receptor Modulator CDB-2914	Evaluation of Whether the Selective Progesterone Receptor Modulator CDB-2914 Can Shrink Leiomyomata	Leiomyoma	Gynecological diseases
NCT00290329	Safety of Purified Meningococcal Vaccine With Serogroups ACWY, in 3,000 Filipino Subjects Aged > 2 Years	Multicentric, Surveillance Study to Monitor Safety of GSK Biologicals' Purified Meningococcal Polysaccharide Vaccine of Serogroups ACWY in 3,000 Filipino Subjects Aged > 2 Yrs When Administered According to the Prescribing Information.	Meningococcal Disease	Diarrhea, lower respiratory infections, meningitis, and other common infectious diseases
NCT00290342	Evaluation of the Immunogenicity, Safety and Reactogenicity of the Combined DTPa-IPV Vaccine in Healthy Infants	A Multicentric Study to Compare the Immunogenicity, Safety & Reactogenicity of GSK Biologicals' DTPa-IPV Vaccine vs. Co-administration of GSK's DTPa Vaccine & Sanofi-Pasteurs' IPV Vaccine at Different Injection Sites, to Healthy Children	Diphtheria, Tetanus, Pertussis, Poliomyelitis	Diarrhea, lower respiratory infections, meningitis, and other common infectious diseases
NCT00290368	Repeat Nasal Allergen Challenge	Assessment of Inflammatory Mediator and Cellular Changes Following Repeated Nasal Allergen Challenge in Subjects With Allergic Rhinitis Sensitive to Timothy Grass Pollen ﾖ a Validation Study	Hayfever	Chronic respiratory diseases
NCT00290381	The Effects of OC000459 on Nasal Mediators	The Effects of OC000459 on Nasal Th2 Cytokine Release, Eosinophil Responses, and Nasal Symptoms After Nasal Allergen Challenge (NAC) With Timothy Grass Pollen in Subjects With Allergic Rhinitis Out of Season	Allergic Rhinitis	Chronic respiratory diseases
NCT00290407	Rituximab Plus Beta-Glucan in Chronic Lymphocytic Leukemia(CLL)/Small Lymphocytic Lymphoma (SLL)	Phase II Study of Rituximab Plus B-Glucan in Patients With Chronic Lymphocytic Leukemia(CLL)/Small Lymphocytic Lymphoma (SLL)	Leukemia, Lymphocytic, Chronic && Lymphoma, Small Lymphocytic	Neoplasms
NCT00290420	Prevention of P. Vivax Malaria During Pregnancy in Bolivia	Prevention of P. Vivax Malaria During Pregnancy: Effects on Mother and Child Health in Santa Cruz, Bolivia. Open, Multicentric, Randomized Clinical Trial, Comparing Prophylaxis Once a Week to Malaria Attack Treatment, Both by Chloroquine.	Malaria	Malaria
NCT00290524	Early Alimentation Following Colorectal Surgery	Prospective, Multicentric, Randomized Phase III Study Comparing Early Oral Alimentation to Nil Per Os Diet After Colorectal Surgery	Colorectal Neoplasms && Crohn Disease	Digestive diseases (except cirrhosis)
NCT00290537	Phase II Study of ZD6474 in Advanced NSCLC	A Phase II Study of ZD6474 Alone and With Chemotherapy in Advanced NSCLC	Lung Cancer	Neoplasms
NCT00290550	A Phase IIA Study of MK0457 in Patients With Cancer of the Lung (0457-006)(TERMINATED)	A Phase IIA Study Evaluating the Efficacy of MK0457 as a 5-Day Continuous Infusion in Patients With Advanced Non-Small Cell Lung Cancer (NSCLC)	Carcinoma, Non-Small-Cell Lung	Neoplasms
NCT00290563	A Multicenter, Double-Blind, Randomized, Placebo-Controlled, Phase II Study of MK0594 in Patients With Overactive Bladder	A Multicenter, Double-Blind, Randomized, Placebo- and Active-Controlled, Parallel-Group, Dose-Ranging Study of MK0594 in Patients With Overactive Bladder	Urinary Incontinence && Overactive Bladder	Diabetes, urinary diseases and male infertility
NCT00290615	Capecitabine, Cetuximab, Oxaliplatin, and Bevacizumab in Treating Patients With Metastatic or Recurrent Colorectal Cancer That Cannot Be Removed By Surgery	Phase II Study of Oxaliplatin, Capecitabine, Cetuximab, and Bevacizumab in the Treatment of Metastatic Colorectal Cancer	Colorectal Cancer	Neoplasms
NCT00290758	Phase IIb Trial of G-2535 (Unconjugated Isoflavones-100) in Women at High Risk for Breast Cancer	Phase IIb Trial of G-2535 (Unconjugated Isoflavones-100) in Women at High Risk for Breast Cancer	Breast Cancer	Neoplasms
NCT00290771	Efficacy and Safety of Imatinib Mesylate Plus Hydroxyurea (HU) in Patients With Recurrent Glioblastoma Multiforme (GBM)	A Phase II, Open-label, Multicenter Study Evaluating the Efficacy of Imatinib Plus Hydroxyurea (HU) in Patients With Progressive Glioblastoma Multiforme (GBM) Receiving or Not Receiving Enzyme-inducing Anticonvulsant Drugs (EIACDs)	Recurrent Glioblastoma Multiforme (GBM)	Neoplasms
NCT00290823	Corticosteroids to Reduce Frequency of Seizures in Neurocysticercosis Patients	Treatment of Intraparenchymal Neurocysticercosis: Effect of Increased Dosing of Corticosteroids on Seizure Frequency	Neurocysticercosis	Neglected tropical diseases excluding malaria
NCT00290901	Celebrex vs Tramadol in the Treatment of Chronic Lower Back Pain.	A Six Week Double-Blind, Randomized, Multicenter Comparison Study of the Analgesic Effectiveness of Celecoxib 200 mg BID Compared to Tramadol Hydrochloride 50 mg QID in Subjects With Chronic Low Back Pain	Back Pain	Musculoskeletal disorders
NCT00290940	Evaluation of Glucose Lowering Effect, Safety and Tolerability of CS-917	A Multicenter, Randomized, Double-Blind, Placebo-Controlled Study of the Safety and Efficacy of CS-917 as Monotherapy for Type 2 Diabetes	Diabetes Mellitus, Type 2	Diabetes, urinary diseases and male infertility
NCT00291031	Study of the Effect of Imagery Rehearsal Therapy (IRT) of Nightmares	A Randomised Controlled Trial of Imagery Rehearsal Therapy (IRT) of Nightmares in a Psychiatric Population	Nightmares && Anxiety Disorders && Mood Disorders && Personality Disorders	Mental and behavioral disorders
NCT00291057	Safety and Tolerability of a Novel Malathion Formulation in Infants and Toddlers With Head Lice	Phase II, Multi-Center, Open-Label, Safety and Tolerance Study of a Novel Malathion Formulation in Infants and Toddlers With Pediculosis Capitis	Lice Infestations	Skin and subcutaneous diseases
NCT00291148	Neuropathic Pain Assessment Comparing Pregabalin and Paroxetine in Management of MS-induced Neuropathic Pain	A Comparative Single Center, Randomized Neuropathic Pain Assessment Study Involving Patients With Clinically Definite Multiple Sclerosis (MS) Receiving Treatment With Either Pregabalin or Paroxetine	Neuropathic Pain && Multiple Sclerosis	Musculoskeletal disorders AND Neurological disorders
NCT00291161	Partners in Dementia Care	Partners in Dementia Care	Dementia && Alzheimer Disease	Neurological disorders
NCT00291187	VEC-162 Study in Healthy Adult Volunteers in a Model of Insomnia	A Multicenter, Randomized, Double-Blind, Placebo-Controlled, Parallel Study to Investigate the Efficacy and Safety of VEC-162 and Matching Placebo in Healthy Male and Female Subjects With Induced Transient Insomnia	Insomnia	Neurological disorders
NCT00291226	Glycine vs Placebo for the Schizophrenia Prodrome	Glycine vs Placebo for the Schizophrenia Prodrome	Schizophrenia Prodrome	Mental and behavioral disorders
NCT00291239	Effect of Partial Sleep Deprivation on Cognition and Cytokines in Individuals With Major Depression	Phase 4 Study on the Effect of Partial Sleep Deprivation on Cognition and the IL-6-gp130-System in Individuals With Major Depression	Major Depression	Mental and behavioral disorders
NCT00291304	Magnetic Resonance Imaging (MRI) Correlation to Standard of Care Imaging and Pathology Correlation in Breast Carcinoma	Magnetic Resonance Imaging (MRI) Correlation to Standard of Care Imaging and Pathology Correlation in Breast Carcinoma	-Breast Neoplasms	Neoplasms
NCT00291317	The Effect of FES on Children With Spinal Cord Injury	The Effect of FES on Children With Spinal Cord Dysfunction	Spinal Cord Injury	No GBD
NCT00291330	Efficacy and Safety of Dabigatran Compared to Warfarin for 6 Month Treatment of Acute Symptomatic Venous Thromboembolism	A Phase III, Randomised, Double Blind, Parallel-group Study of the Efficacy and Safety of Oral Dabigatran Etexilate 150 mg Twice Daily Compared to Warfarin (INR 2.0-3.0) for 6 Month Treatment of Acute Symptomatic Venous Thromboembolism (VTE), Following Initial Treatment (5-10 Days) With a Parenteral Anticoagulant Approved for This Indication.	Thromboembolism	Cardiovascular and circulatory diseases
NCT00291343	Immune Response & Safety of GSK Biologicals' Mencevaxﾙ ACWY in Subjects Primed in the DTPW-HBV=HIB-MENAC-TT-011 Study	Booster Vaccination Study to Assess Immunogenicity & Safety of a Dose of GSK Biologicals' Mencevaxﾙ ACWY & 1/5th of a Dose of Mencevaxﾙ ACWY in Subjects Primed in the DTPW-HBV=HIB-MENAC-TT-011 Study	Hib Disease && Hepatitis B && Diphtheria && Pertussis && Neisseria Meningitidis Serogroup Diseases && Tetanus	Diarrhea, lower respiratory infections, meningitis, and other common infectious diseases AND Hepatitis
NCT00291356	GSK189075, GW869682 Or Placebo In Type 2 Diabetic Patients	A Double-blind, Randomized, Placebo-controlled, Repeat Dose Study to Compare the Safety, Tolerability, Pharmacokinetics and Pharmacodynamics of GSK189075 With GW869682 in Subjects With Type 2 Diabetes Mellitus	Diabetes Mellitus, Type 2 && Non-Insulin-Dependent Diabetes Mellitus	Diabetes, urinary diseases and male infertility
NCT00291408	Effect of Symbicort on HAT and HDAC in Sputum Macrophages of COPD	A Randomised, Double-Blind, Placebo-Controlled, Parallel-Group Study to Investigate the Effect of Symbicortﾮ and Pulmicortﾮ on HAT and HDAC Expression and Activity in Induced Sputum Cells Obtained From COPD Patients.	Chronic Obstructive Pulmonary Disease (COPD) && Age Matched Healthy Volunteers (Non-Smokers)	Chronic respiratory diseases
NCT00291460	Inspiratory Muscle Training in Hypercapnic COPD	Randomized Controlled Trial of Inspiratory Muscle Training in Patients With Stable Hypercapnic Respiratory Failure Due to COPD	COPD && Respiratory Failure	Chronic respiratory diseases
NCT00291525	Randomized On-X Anticoagulation Trial	Prospective Randomized On-X Anticoagulation Clinical Trial (PROACT)	Heart Valve Disease	Cardiovascular and circulatory diseases
NCT00291538	Comparison of Pharmacokinetics and Pharmacodynamics of Subcutaneous Versus Intravenous Administration of Bortezomib in Patients With Multiple Myeloma	Comparison of Pharmacokinetics and Pharmacodynamics of Subcutaneous Versus Intravenous Administration of Bortezomib in Patients With Multiple Myeloma	Multiple Myeloma	Neoplasms
NCT00291577	Study Of SU011248 In Combination With Docetaxel In Patients With Metastatic Breast Cancer	Exploratory Evaluation Of A Sequential Administration Of Docetaxel And SU011248 In Women With Advanced Breast Cancer	Breast Neoplasms	Neoplasms
NCT00291603	Short Term Effects of FX Dialysers on QOL and Inflammation	Short-Term Effects of the FX-Class of Haemodialyser on Quality of Life and Inflammatory Markers in Stable Dialysis Patients	Kidney Failure, Chronic	No GBD
NCT00291642	Compare the Efficacy of Levocetirizine to Placebo in Reducing Symptoms of SAR in Sensitive Subjects Exposed to Ragweed Pollen	Five Parallel Groups, Exploratory Clinical Trial to Compare the Efficacy of Single Dose Levocetirizine 2.5 and 5 mg, Cetirizine 5 mg and 10 mg to Placebo in Reducing Symptoms of SAR in Sensitive Subjects Exposed to Ragweed Pollen in a EEU.	Rhinitis, Allergic, Seasonal	Chronic respiratory diseases
NCT00291655	Follow up Trial for Keppra (Levetiracetam) as Monotherapy in Patients With Newly Diagnosed Epilepsy Coming From N01175 (NCT00175903).	A Multicenter, Open-label, Follow-up Trial Evaluating the Long-term Safety of Levetiracetam, for Patients Suffering From Epilepsy and Coming From the Study N01175 (NCT00175903).	Epilepsy	Neurological disorders
NCT00291668	Clinical Study of CDP870/Certolizumab Pegol in Patients With Active Crohn's Disease	A Phase II, Multi-center, Double-blind, Placebo-controlled, Parallel-group, Dose-response Study to Assess the Safety and Efficacy of CDP870/Certolizumab Pegol, Dosed Subcutaneously in Patients With Active Crohn's Disease	Crohn's Disease	Digestive diseases (except cirrhosis)
NCT00291707	Trial of Cetuximab and Pemetrexed With Radiation in Head and Neck Cancer	A Phase I Trial of Cetuximab (C225) and Pemetrexed With Concurrent Radiation in Head and Neck Cancer	Head and Neck Cancer	Neoplasms
NCT00291733	Levetiracetam Administration for the Management of Levodopa-Induced Dyskinesias in Parkinson's Disease	Levetiracetam Administration for the Management of Levodopa-Induced Dyskinesias in Parkinson's Disease: A Double-Blind,Placebo-Controlled, Crossover Trial	Levodopa Induced Dyskinesia	Neurological disorders
NCT00291772	Continuous Subcutaneous Infusion of Pramlintide and Insulin	Continuous Subcutaneous Infusion of Pramlintide and Insulin: A Randomized, Crossover Design Study	Type 1 Diabetes	Diabetes, urinary diseases and male infertility
NCT00291863	Simvastatin Effect on End Stage Renal Failure Patients Treated by Peritoneal Dialysis	Simvastatin Effect on Endothelium Dependent Venodilation in Chronic Renal Failure Patients Treated by Peritoneal Dialysis	Renal Failure, End Stage && Peritoneal Dialysis	Diabetes, urinary diseases and male infertility
NCT00291902	A Pharmacokinetic Study Of SB-681323 In Subjects With Coronary Heart Disease Undergoing Percutaneous Intervention	A 28-day, Randomized, Double-blind, Placebo-controlled Study to Assess the Safety, Tolerability, Anti-inflammatory Effect and Steady-state Pharmacokinetics of SB-681323 (7.5 mg) in Subjects With Coronary Heart Disease (CHD) Undergoing Elective Percutaneous Coronary Interventions (PCI)	Coronary Heart Disease	Cardiovascular and circulatory diseases
NCT00291941	A Study to Compare the Immune Response and Safety Elicited by Henogen's Adjuvanted Hepatitis B Vaccine Compared to GSK Biologicals Adjuvanted Hepatitis B Vaccine in Pre-Dialysis and Dialysis Patients Who Have Not Been Exposed to Hepatitis B.	A Multicentric, Randomised Study Comparing the Immunogenicity and Safety of Henogen's Adjuvanted Hepatitis B Vaccine Given at 0, 1, 6 Months to That of GSK Biologicals' Adjuvanted Hepatitis B Vaccine Given at 0, 1, 2, 6 Moths in Pre-Dialysis, and Dialysis Patients Who Are Hepatitis B Naive.	Hepatitis B	Hepatitis
NCT00291954	Compare the Immune Response & Safety Elicited by Henogen's Adjuvanted Hepatitis B Vaccine vs Aventis Pasteur MSD's Hepatitis B Vaccine in Pre-Dialysis & Dialysis Patients Who Did Not Respond to Previous Hepatitis B Vaccination	A Multicentric, Randomised Study Comparing the Immunogenicity and Safety of Henogen's Adjuvanted Hepatitis B Vaccine Given at 0, 1months to That of Aventis Pasteur MSD's Hepatitis B Given at 0, 1 Months in Pre-Dialysis, and Dialysis Patients Did Not Respond to Previous Hepatitis B Vaccination	Hepatitis B	Hepatitis
NCT00291980	A Study to Compare the Immune Response and Safety Elicited by Henogen's Adjuvanted Hepatitis B Vaccine Compared to Aventis Pasteur MSD's Hepatitis B Vaccine in Pre-Dialysis and Dialysis Patients Who Responded to Previous Hepatitis B Vaccination But Lost Antibody.	A Phase III, Multicentric, Multinational, Controlled, Randomised, Open Study Comparing the Immunogenicity, Reactogenicity and Safety of Henogen's New Adjuvanted Hepatitis B Vaccine, HB-AS02V, to That of Aventis Pasteur MSD's Hepatitis B Vaccine, HBVAXPROﾮ , Administered as a Booster Dose in Pre-Dialysis, Peritoneal Dialysis and Haemodialysis Subjects (ﾳ 15 Years of Age) Who Previously Responded t…	Hepatitis B	Hepatitis
NCT00292006	Computerized Tomography to Help Diagnosis Pediatrics Scaphoid Fractures.	The Efficiency of Computerized Tomography to Aid in the Diagnosis of Pediatrics Scaphoid Fractures	Scaphoid Bone && Fracture	No GBD
NCT00292084	An Extension Study to Evaluate the Safety and Efficacy of Celgosivir and Peginterferon Alfa-2b, With or Without Ribavirin, in Patients With Chronic Hepatitis C Genotype 1 Infection	A Phase II, Multi-Center, Extension Study to Evaluate the Safety and Efficacy of Celgosivir in Combination With Peginterferon Alfa-2b, With or Without Ribavirin, for an Additional 36 Weeks	Hepatitis C, Chronic	Hepatitis
NCT00292097	A Prospective, Randomized Trial of Early Versus Late Tracheostomy in Trauma Patients With Severe Brain Injury	A Prospective, Randomized Trial of Early Versus Conventional Conversion From Endotracheal Intubation to Percutaneous Tracheostomy for Ventilatory Support of Trauma Patients With Severe Brain Injury	Respiratory Failure && Traumatic Brain Injury	Neurological disorders
NCT00292162	Curing Atrial Fibrillation in Heart Failure	Radiofrequency Ablation for Atrial Fibrillation in Advanced Chronic Heart Failure	Chronic Heart Failure && Atrial Fibrillation	Cardiovascular and circulatory diseases
NCT00292175	NBI With Magnification for Dysplasia Detection in Ulcerative Colitis	Randomised,Controlled Trial of Narrow Band Imaging With Magnification (NBI) Versus White Light Endoscopy for Dysplasia Detection in Ulcerative Colitis Surveillance	Ulcerative Colitis	Digestive diseases (except cirrhosis)
NCT00292188	P4 (Pregabalin for Peripheral Posttraumatic Pain)	A 9 Week, Randomized, Double-Blind, Placebo-Controlled, Multicenter, Study Of Pregabalin (BID) In Subject With Posttraumatic Peripheral Neuropathic Pain	Neuralgia	Musculoskeletal disorders
NCT00292201	Statin Treatment in Patients With Asthma	Pilot Study of Statin Treatment in Patients With Stable Moderate to Severe Asthma	Asthma	Chronic respiratory diseases
NCT00292227	Cardiac Effects of Rotigotine Transdermal System in Subjects With Advanced-stage Idiopathic Parkinson's Disease	Double-blind, Randomized, Placebo- and Positive-controlled, Parallel-group Trial to Assess the Potential Electrocardiographic Effects of Rotigotine Transdermal System up to 120 cm2/54.0 mg/Day in Subjects With Advanced-stage Idiopathic Parkinson's Disease: A Thorough QT/QTc Trial.	Parkinson's Disease	Neurological disorders
NCT00292318	Treatment of Patients With Fecal Incontinence	Biofeedback Therapy for Fecal Incontinence a Randomized Control Trial	Fecal Incontinence	No GBD
NCT00292370	Quetiapine Augmentation for Treatment-resistant PTSD	A Placebo-controlled Trial of Adjunctive Quetiapine for Refractory PTSD	Combat Disorders && Stress Disorders, Post-Traumatic	Mental and behavioral disorders
NCT00292435	Efficacy and Tolerability CVI (A 12-week, Double-blind, Randomised, Placebo-controlled, Multicentre Trial (CVI)	A 12-week, Double-blind, Randomised, Placebo-controlled, Multicentre Trial to Evaluate Efficacy and Tolerability of Antistax Film-coated Tablets, 360 mg/Day Orally, in Male and Female Patients Suffering From Chronic Venous Insufficiency.	Venous Insufficiency	Cardiovascular and circulatory diseases
NCT00292448	A Randomised, Double-blind, Crossover Study of Ba679BR Respimat in Patients With Chronic Obstructive Pulmonary Disease (COPD)	A Randomised, Double-blind, Double-dummy, Crossover Efficacy and Safety Comparison of 4-week Treatment Periods of Ba 679 BR Respimatﾮ 5 ﾵg and Tiotropium Inhalation Capsule 18 ﾵg in Patients With COPD	Pulmonary Disease, Chronic Obstructive	Chronic respiratory diseases
NCT00292461	A Study for Evaluating the Efficacy and Safety of Zonisamide and Lamotrigine (Lamictal) for Subjects With Refractory Simple Partial, Complex Partial or Partial With Secondary Generalized Seizures	A Study for Evaluating the Efficacy and Safety of Zonisamide and Lamotrigine (Lamictal) for Subjects With Refractory Simple Partial, Complex Partial or Partial With Secondary Generalized Seizures	Epilepsy	Neurological disorders
NCT00292500	Efficacy of Automated Distal Vascular Anastomosis in Coronary Surgery: Phase II	Efficacy of Automated Distal Vascular Anastomosis in Coronary Surgery: Phase II	Coronary Artery Disease	Cardiovascular and circulatory diseases
NCT00292695	A Phase II Study of Nasal NK/T-cell Lymphoma	A Phase II Study of Concurrent Chemoradiation for The Localized Nasal NK/T-cell Lymphoma	Lymphoma	Neoplasms
NCT00292799	An RCT of Metformin Vs Orlistat in Obese Anovulatory Women	A Randomised Controlled Clinical Trial of Metformin Versus Orlistat for the Management of Obese Anovulatory Women.	Anovulation && Obesity	Gynecological diseases
NCT00292812	Clinical Effects of a Nucleotides-Supplemented Infant Formula	The Clinical Effects of an Infant Formula Supplemented With Various Concentrations of Nucleotides	Nutritional Requirements	No GBD
NCT00292825	Effect of Closed Loop Pacemaker Treatment on Recurrent Vasovagal Syncope	SCANdinavian Vasovagal SYNCope Pacemaker Investigation (SCANSYNC)	Vasovagal Syncope	Neoplasms
NCT00292864	Safety Assessment of One-hour Infusions of SNS-032 for the Treatment of Select Advanced Solid Tumors	Phase 1 Open-Label, Multicenter, Dose-Escalation Clinical Study of the Safety and Tolerability of SNS-032, a Novel Cyclin-Dependent Kinase Inhibitor, Administered to Patients With Select Advanced Solid Tumors	Tumors	Neoplasms
NCT00292916	Effect of Whole Body Vibration on Bone and Fall Related Parameters	Effect of Whole Body Vibration on Bone and Fall Related Parameters - the Erlangen Longitudinal Vibration Study (ELVIS)	Atrophy	No GBD
NCT00292955	Cetuximab, Cisplatin, and Radiotherapy in Women With Locally Advanced Cervical Carcinoma	An Exploratory Pharmacogenomic Study of Neoadjuvant Cetuximab Followed by Cisplatin, Radiotherapy, and Cetuximab in Women With Newly Diagnosed Locally Advanced or Metastatic Cervical Carcinoma	Cancer of the Cervix	Neoplasms
NCT00292968	A Comprehensive Practice-Friendly Model for Promoting Healthy Behaviors	A Comprehensive Practice-Friendly Model for Promoting Healthy Behaviors	Unhealthy Diet, Exercise, Smoking, and Alcohol Use	No GBD
NCT00293020	Study of the Safety of BEMAﾙ Fentanyl Use for Breakthrough Pain in Cancer Subjects on Chronic Opioid Therapy	An Open Label, Long-term Treatment Evaluation of the Safety of BEMAﾙ Fentanyl Use for Breakthrough Pain in Cancer Subjects on Chronic Opioid Therapy	Pain && Cancer	Neoplasms
NCT00293033	Study of BEMAﾙ Fentanyl in the Treatment of Breakthrough Pain in Cancer Subjects	A Double-Blind, Placebo Controlled Evaluation of the Efficacy, Safety and Tolerability of BEMAﾙ Fentanyl in the Treatment of Breakthrough Pain in Cancer Subjects	Pain && Cancer	Neoplasms
NCT00293046	Assessment of Grazaxﾮ Treatment Compliance	A Randomised, Parallel-Group, Open, Controlled Phase III Trial Assessing the Treatment Compliance With GRAZAXﾮ in Subjects With Seasonal Grass Pollen Induced Rhinoconjunctivitis	Allergy	No GBD
NCT00293163	A Post-Market Study to Evaluate Adverse Event Incidence Rates in Patients With Skin of Color Undergoing Correction of Nasolabial Folds With Hylaform, Hylaform Plus and Captique.		Facial Wrinkles	No GBD
NCT00293215	Biodistribution Study of CMD-193 in Patients With Advanced Tumours Expressing the Lewis-Y Antigen	A Phase I Biodistribution Study of 111-Indium-CMD-193 in Patients With Advanced Tumours Expressing the Lewis-Y Antigen	Neoplasms	Neoplasms
NCT00293228	Treatment of Latent Tuberculosis Infection With Isoniazid	Drugs for Treatment of Latent Tuberculosis Infection Objective 4: Identify Biomarkers for Clinical Trials of Drugs Active Against Latent TB	Tuberculosis	Tuberculosis
NCT00293241	PreFER Managed Ventricular Pacing (MVP) For Elective Replacement	PreFER MVP for Elective Replacement	Cardiovascular Diseases	No GBD
NCT00293254	A Study to Evaluate the Safety and Efficacy of Raltegravir (MK0518) in HIV-Infected Patients Failing Current Antiretroviral Therapies (0518-019 EXT2)	A Multicenter, Double-Blind, Randomized, Placebo-Controlled Study to Evaluate the Safety and Antiretroviral Activity of MK-0518 in Combination With an Optimized Background Therapy (OBT), Versus Optimized Background Therapy Alone, in HIV-Infected Patients With Documented Resistance to at Least 1 Drug in Each of the 3 Classes of Licensed Oral Antiretroviral Therapies	HIV Infections	HIV/AIDS
NCT00293267	A Study to Evaluate the Safety and Efficacy of Raltegravir (MK0518) in HIV-Infected Patients Failing Current Antiretroviral Therapies (MK0518-018 EXT2)	A Multicenter, Double-Blind, Randomized, Placebo-Controlled Study to Evaluate the Safety and Antiretroviral Activity of MK-0518 in Combination With an Optimized Background Therapy (OBT), Versus Optimized Background Therapy Alone, in HIV-Infected Patients With Documented Resistance to at Least 1 Drug in Each of the 3 Classes of Licensed Oral Antiviral Therapies	HIV Infections	HIV/AIDS
NCT00293345	3-AP and Gemcitabine in Treating Patients With Advanced Solid Tumors or Lymphoma	A Phase I Study of a Prolonged Infusion of Triapine in Combination With a Fixed Dose Rate of Gemcitabine in Patients With Advanced Solid Tumors and Lymphomas	Anaplastic Large Cell Lymphoma && Angioimmunoblastic T-cell Lymphoma && Extranodal Marginal Zone B-cell Lymphoma of Mucosa-associated Lymphoid Tissue && Intraocular Lymphoma && Nodal Marginal Zone B-cell Lymphoma && Primary Central Nervous System Hodgkin Lymphoma && Primary Central Nervous System Non-Hodgkin Lymphoma && Recurrent Adult Burkitt Lymphoma && Recurrent Adult Diffuse Large Cell Lympho…	Neoplasms
NCT00293488	SL-11047 in Treating Patients With Relapsed or Refractory Lymphoma	An Open Label Phase I Study Evaluating Safety, Tolerability and Pharmacokinetics of SL-11047 in Patients With Refractory Lymphoma	Lymphoma	Neoplasms
NCT00293514	TachoSil Versus Standard Surgical Treatment for Air Leakage in Pulmonary Lobectomy (TC-021-IM)	An Open, Randomised, Prospective, Multi-centre, Parallel-group Trial of TachoSil Versus Standard Surgical Treatment in Patients Undergoing Pulmonary Lobectomy for Lung Malignancy and Requiring Treatment for Air Leakage	Pulmonary Diseases && Intraoperative Complications	Chronic respiratory diseases AND Congenital anomalies
NCT00293540	Luteal Versus Follicular Phase Surgical Oophorectomy and Tamoxifen in Premenopausal Women With Metastatic Hormone Receptor Positive Breast Cancer	Phase III Randomized Study of Luteal Phase vs. Follicular Phase Surgical Oophorectomy and Tamoxifen in Premenopausal Women With Metastatic Hormone Receptor-Positive Breast Cancer	Breast Cancer	Neoplasms
NCT00293579	Pemetrexed Chemotherapy in Poor-Risk Patients With Advanced Head and Neck Cancer	A Phase II Study of Pemetrexed Chemotherapy in Poor-Risk Patients With Advanced Head and Neck Cancer	Head and Neck Cancer	Neoplasms
NCT00293592	Dexamethasone for Cardiac Surgery Trial	Dexamethasone for Cardiac Surgery Trial	Systemic Inflammatory Response Syndrome && Cardiac Diseases && Postoperative Complications	No GBD
NCT00293618	Implementation Study of the PostOperative Nausea and Vomiting Prediction Rule	IMplementation of a Prediction Rule in Anesthesia Practice to Improve Cost-Effectiveness of Treatment of Postoperative Nausea and Vomiting	Postoperative Nausea and Vomiting	No GBD
NCT00293644	Pre-emptive Treatment of Severe Nausea and Vomiting of Pregnancy.	A Randomized, Open-Label, Study of Pre-emptive Diclectinﾮ Treatment for Severe Nausea and Vomiting of Pregnancy.	Hyperemesis Gravidarum && Pregnancy	Maternal disorders
NCT00293761	A Study of Glaucoma Therapy to Treat Open-Angle Glaucoma or Ocular Hypertension		Open-angle Glaucoma && Ocular Hypertension	Sense organ diseases
NCT00293813	A Multicenter, Randomized Placebo Controlled Pilot MicroCT Study to Estimate the Effect of Treatment With Denosumab (AMG 162) and Alendronate Sodium in Postmenopausal Women With Low Bone Mineral Density	A Multicenter, Randomized Placebo Controlled Pilot MicroCT Study to Estimate the Effect of Treatment With Denosumab (AMG 162) and Alendronate Sodium in Postmenopausal Women With Low Bone Mineral Density	Postmenopausal Osteoporosis	Musculoskeletal disorders
NCT00293826	A Multiple Dose Study to Evaluate Subcutaneous AMG 108 in Subjects With Rheumatoid Arthritis	A Randomized, Double-Blind, Placebo-Controlled, Multiple Dose Study to Evaluate the Efficacy, Safety, and Pharmacokinetics of Subcutaneous AMG 108 in Subjects With Rheumatoid Arthritis.	Rheumatoid Arthritis	Musculoskeletal disorders
NCT00293852	Collaborative Care for Heart Failure Patients With the Metabolic Syndrome	Collaborative Care for Heart Failure Patients With the Metabolic Syndrome	Heart Failure, Congestive && Metabolic Syndrome X	No GBD
NCT00293865	Study of Sentinel Lymph Node Assessment Following Previous Surgical Biopsy for Early Breast Cancer	Prospective Multicentric Study of Sentinel Lymph Node Assessment Following Previous Surgical Biopsy for Early Breast Cancer	Breast Cancer	Neoplasms
NCT00293904	Safety and Efficacy of an Allergen Vaccine in Grass-Pollen Allergy	Safety, Immunogenicity and Clinical Efficacy of an Allergen Vaccine (CYT005-AllQbG10) in Subjects With Seasonal Rhinoconjunctivitis Due to Grass-Pollen Allergy	Hypersensitivity	Chronic respiratory diseases
NCT00293917	A Study to Assess the Long-Term Safety of Tacrolimus Cream in the Treatment of Psoriasis	A Phase 3, Long-Term, Open Label Study to Evaluate the Safety of Twice Daily Tacrolimus Cream-B 0.1% in the Treatment of Psoriasis	Psoriasis	Skin and subcutaneous diseases
NCT00293943	Randomized Trial of Two Different Strategies to Treat Paroxysmal Atrial Fibrillation	A Randomized Trial to Investigate the Significance of Complete Versus Incomplete Electrical Isolation of Pulmonary Veins by Radiofrequency-induced Linear Lesions	Atrial Fibrillation	Cardiovascular and circulatory diseases
NCT00294047	Study to Evaluate the Efficacy of the Human Papillomavirus Vaccine in Healthy Adult Women of 26 Years of Age and Older	A Study to Evaluate Safety, Immunogenicity and Efficacy of GSK Biologicals HPV-16/18 L1/AS04 Vaccine Administered Intramuscularly According to a Three-dose Schedule (0, 1, 6 Month) in Healthy Adult Female Subjects Aged 26 Years and Above	Infections, Papillomavirus	No GBD
NCT00294099	H5 Vaccine Alone or With Aluminum Hydroxide in Elderly Adults	A Phase I-II, Randomized, Controlled, Dose-Ranging Study of the Safety, Reactogenicity, and Immunogenicity of Intramuscular Inactivated Influenza A/H5N1 Vaccine Given Alone or With Aluminum Hydroxide to Healthy Elderly Adults	Influenza	Diarrhea, lower respiratory infections, meningitis, and other common infectious diseases
NCT00294112	Prochymalﾙ Adult Human Mesenchymal Stem Cells for Treatment of Moderate-to-severe Crohn's Disease	A Phase II, Open-label, Randomized Study to Evaluate the Safety and Efficacy of PROCHYMALﾙ IBD (ex Vivo Cultured Adult Human Mesenchymal Stem Cells) Intravenous Infusion for the Treatment of Subjects Experiencing Moderate-to-severe Crohn's Disease That is Refractory to Steroids and Immune Suppressants	Crohn's Disease	Digestive diseases (except cirrhosis)
NCT00294125	Flavocoxid, A Plant-Derived Therapy, for the Treatment of Knee Osteoarthritis	Flavocoxid: A Medical Food Therapy for Osteoarthritis	Osteoarthritis	Musculoskeletal disorders
NCT00294190	Higher Dose Weekly Topotecan In The Treatment Of Patients With Extensive Stage Small-Cell Lung Cancer	A Phase II Study Of Higher Dose Weekly Topotecan In The Treatment Of Patients With Extensive Stage Small-Cell Lung Cancer	Small Cell Lung Cancer && Carcinoma, Small Cell	Neoplasms
NCT00294203	Pilot Study of Epoetin Alfa for Patients Having Abdominal or Pelvic Surgery for Cancer	Placebo-Controlled Pilot Study to Assess the Post-Operative Administration of Epoetin Alfa on Patients Undergoing Abdominal or Pelvic Surgery for Malignancy	Anemia	Nutritional deficiencies
NCT00294242	Safety Study of Membrane Sweeping in Pregnancy	Does Routine Membrane Sweeping in Uncomplicated Term Pregnancies Increase the Rate of Prelabour Rupture of Membranes	Pregnancy && Prelabor Rupture of Membranes	Maternal disorders
NCT00294268	Cognitive Behavioural Therapy for Obesity	A Maintenance-Oriented Cognitive Behavioural Therapy in the Treatment of Obesity	Obesity	No GBD
NCT00294281	Vagus Nerve Stimulation for Treating Adults With Severe Fibromyalgia	A Pilot Study to Assess the Tolerability and Exploratory Efficacy of Vagus Nerve Stimulation (VNS) Using the VNS Therapy System in Patients With Refractory Fibromyalgia With and Without Major Depression	Fibromyalgia	Musculoskeletal disorders
NCT00294320	Evaluation of Two Different Non-Invasive Techniques to Monitor the Clearance of Actinic Keratosis Lesions	Pilot Study to Evaluate Two Different Non-Invasive Techniques to Monitor the Clearance of Actinic Keratosis Lesions (Clinical and Sub-Clinical), When Treated With Aldara 5% (Imiquimod) Cream	Actinic Keratosis	Skin and subcutaneous diseases
NCT00294346	Safety and Efficacy Study of AV608 in Subjects With Social Anxiety Disorder	A Phase 2, Double-Blind, Placebo-Controlled Trial to Investigate the Safety and Efficacy of AV608 in Subjects With Social Anxiety Disorder	Social Phobia	Mental and behavioral disorders
NCT00294372	Phase II Study on the Antiviral Activity and Safety of BILR 355 BS in HIV-1 Infected, NNRTI-treated Patients	Randomised, Double-blind, Placebo-controlled 7 Day Monotherapy Phase IIa Study to Evaluate the Antiviral Activity and Safety of Increasing Doses of Oral Administered RTV-boosted BILR 355 BS (75 mg and 150 mg Twice Daily) in HIV-1-infected, NNRTI-experienced Patients, Followed by 28 Day Combination Therapy With Tipranavir or Lopinavir Based HAART-regimen	HIV Infections	HIV/AIDS
NCT00294398	Inhaled Corticosteroids After a Pediatric Emergency Visit for Asthma	Inhaled Corticosteroids After a Pediatric Emergency Visit for Asthma	Asthma	Chronic respiratory diseases
NCT00294450	Feasibility Study of a New Fistula Pouching System	Pouching of Fistula - a Non-comparative, Multi-center Investigation	Cutaneous Fistula	Skin and subcutaneous diseases
NCT00294515	IMPACT Study: A Study of Valcyte (Valganciclovir) for Prevention of Cytomegalovirus Disease (CMV) in Kidney Allograft Recipients	A Randomized, Double-Blind, Placebo-Controlled, Multi-Center Study of the Efficacy and Safety of up to 100 Days of Valganciclovir Versus up to 200 Days of Valganciclovir for Prevention of Cytomegalovirus (CMV) Disease in High-Risk Kidney Allograft Recipients	Cytomegalovirus Infections	Diabetes, urinary diseases and male infertility
NCT00294541	A Study Evaluating the Long-Term Safety of ICA-17043 in Sickle Cell Disease Patients With or Without Hydroxyurea Therapy	An Open-Label Extension Study Evaluating the Long-Term Safety of ICA-17043 With or Without Hydroxyurea Therapy in Subjects With Sickle Cell Disease	Sickle Cell Disease && Sickle Cell Anemia	Hemoglobinopathies and hemolytic anemias
NCT00294606	Comparison of the Effects of Phenylephrine and Norepinephrine on Cardiac Function During Carotid Artery Surgery	Comparison of the Effects of Phenylephrine and Norepinephrine on Cardiac Function During Carotid Cross-Clamping During Carotid Endarterectomy Under General Anesthesia	Vasopressor Agents && Endarterectomy, Carotid && Echocardiography, Transesophageal	No GBD
NCT00294619	Treatment of Adults With Growth Hormone Deficiency	A Phase III, Double-Blind, Randomized, Placebo-Controlled, Parallel-Group, Multicenter Study to Assess Efficacy and Safety of LB03002 Administered Weekly in Adults With Growth Hormone Deficiency.	Pituitary Disorders && Adult Growth Hormone Deficiency	No GBD
NCT00294632	Lenalidomide and Rituximab in the Treatment of Relapsed Mantle Cell Lymphoma (MCL) and Diffuse Large B-Cell Lymphoma	Lenalidomide and Rituximab Treatment of Relapsed Mantle Cell Lymphoma and Diffuse Large B-Cell Non-Hodgkin's Lymphoma, Transformed Large Cell Lymphoma, and/or Grade 3 Follicular Lymphoma (Follicular Cleaved Large Cell Lymphoma or Follicular Non-Cleaved Large Cell Lymphoma (RV-LYM-PI-0056)	Lymphoma	Neoplasms
NCT00294658	Thymectomy Trial in Non-Thymomatous Myasthenia Gravis Patients Receiving Prednisone Therapy	A Multi-Center, Single-Blind, Randomized Study Comparing Thymectomy to No Thymectomy in Non-Thymomatous Myasthenia Gravis (MG) Patients Receiving Prednisone	Myasthenia Gravis	Neurological disorders
NCT00294671	The Effect of Diflunisal on Familial Amyloidosis	The Effect of Diflunisal on Familial Amyloidosis	Familial Amyloid Polyneuropathy && Familial Amyloidosis	No GBD
NCT00294723	To Evaluate the Effect of Liraglutide Versus Glimepiride (Amarylﾮ) on Haemoglobin A1c	Liraglutide Effect and Action in Diabetes (LEAD-3): Effect on Glycemic Control of Liraglutide Versus Glimepiride in Type 2 Diabetes	Diabetes && Diabetes Mellitus, Type 2	Diabetes, urinary diseases and male infertility
NCT00294749	Short or Long Schemes of Antibiotic Prophylaxis for Prostate Biopsy	Comparison Between Short and Long Schemes of Antibiotic Prophylaxis for Transrectal Prostate Biopsy. A Multicentre Prospective Randomised Study	Men Who Must Undergo a Prostate Biopsy Related to Prostate Cancer Suspicion.	Neoplasms
NCT00294762	Erlotinib (Tarceva) as a Single Agent or Intercalated With Combination Chemotherapy in Patients With EGFR Positive NSCLC	A Phase 2 Randomized Study of Tarceva (Erlotinib) as a Single Agent or Intercalated With Combination Chemotherapy in Patients With Newly Diagnosed Advanced Non-small Cell Lung Cancer Who Have Tumors With EGFR Protein Overexpression and/or Increased EGFR Gene Copy Numbers	Carcinoma, Non-Small-Cell Lung	Neoplasms
NCT00294775	Effect of Angiotensin II Receptor Blockers (ARB) on Left Ventricular Reverse Remodelling After Aortic Valve Replacement in Severe Valvular Aortic Stenosis	Left Ventricular Reverse Remodelling After Aortic Valve Replacement in Severe Valvular Aortic Stenosis - Effect of Blockade of the Angiotensin-II Receptor	Aortic Valve Stenosis && Left Ventricular Hypertrophy && Atrial Fibrillation	Cardiovascular and circulatory diseases
NCT00294788	Evaluation of the Safety and Effectiveness of a Probiotic Bacterium to Boost the Immune Response to Influenza Vaccines	Phase I/II Placebo-Controlled Study of Consumption of a Probiotic on HAI Titre Following Influenza Vaccination of Healthy Adult Subjects	Influenza	Diarrhea, lower respiratory infections, meningitis, and other common infectious diseases
NCT00294801	Effect of Flex-a-New on Osteoarthritis of the Knee		Osteoarthritis	Musculoskeletal disorders
NCT00294827	Liver Transplantation and Metastatic Colo-rectal Cancer.	Liver Transplantation and Metastatic Colo-rectal Cancer.	Colo-rectal Cancer	Neoplasms
NCT00294866	Effect of Paricalcitol on Markers of Inflammation in Hemodialysis Patients	An Open Label, Multi-Center Study of the Effect of Paricalcitol on Markers of Inflammation in Patients With Stage 5 Chronic Kidney Disease on Hemodialysis.	Kidney Failure	Diabetes, urinary diseases and male infertility
NCT00294879	Effects of Inspiration Rise Time on Work of Breathing and Comfort of Conscious Patients on Mechanical Ventilation		Mechanical Ventilation	No GBD
NCT00294892	Pharmacokinetics Study on Nevirapine Resistance in Tanzania	The Effect of Single Dose Carbamazepine on the Pharmacokinetics of Single Dose Nevirapine (Viramune, NVP) and Development of NVP Resistance, PMTCT Program of Moshi, Tanzania (VITA1)	HIV Infections	HIV/AIDS
NCT00294905	Implementation of an Evidence Based Smoking Cessation Strategy (SMOCC) for Patients With COPD in Primary Care	Implementation of an Evidence Based Smoking Cessation Strategy (SMOCC) for Patients With COPD in Primary Care	COPD	Chronic respiratory diseases
NCT00294931	Irinotecan, Carboplatin, Bevacizumab in the Treatment of Patients With Extensive Stage Small Cell Lung Cancer	A Phase II Trial of Irinotecan, Carboplatin, Bevacizumab in the Treatment of Patients With Extensive Stage Small Cell Lung Cancer	Carcinoma, Small Cell Lung	Neoplasms
NCT00294996	Trial of Myocet in Metastatic Breast Cancer	A Phase III Randomized, Controlled Trial of Myocet, Trastuzumab and Paclitaxel Versus Trastuzumab and Paclitaxel for First-Line Therapy of Metastatic Breast Cancer	Breast Cancer	Neoplasms
NCT00295022	Compare the Efficacy of Levocetirizine and Montelukast to Placebo in Reducing SAR Symptoms in Ragweed Sensitive Subjects	Double-blind, 3 Parallel Randomized Groups, Therapeutic Confirmatory. Clinical Trial to Compare the Efficacy of Levocetirizine 5 mg and Montelukast 10 mg to Placebo in Reducing SAR Symptoms in Ragweed Sensitive Subjects in an EEU.	Rhinitis, Allergic, Seasonal	Chronic respiratory diseases
NCT00295035	Phase III Trial of Gemcitabine, Curcumin and Celebrex in Patients With Metastatic Colon Cancer	Phase III Trial of Gemcitabine, Curcumin and Celebrex in Patients With Metastatic Colon Cancer	Colon Neoplasm	Neoplasms
NCT00295061	The Comparison of the Pharmacokinetic, Safety and Tolerability of Alpha-1 MP and Prolastin In Adult Alpha1-Antitrypsin Deficient Patients	Multi-Center, Randomized, Double-Blind, Crossover Trial to Evaluate the Pharmacokinetic Comparability of Alpha-1 MP to Prolastin in Subjects With Alpha1-Antitrypsin Deficiency.	Alpha 1-Antitrypsin Deficiency	No GBD
NCT00295165	Efficacy (Induction of Response/Remission) and Safety Study in Patients With Moderate to Severe Crohn's Disease	Randomized, Double-Blind, Placebo-Controlled, Phase 3 Induction Study to Assess the Efficacy and Safety of 6ﾵg Sargramostim (Leukine) Administered Subcutaneously Once Daily for 8 Weeks in Patients With Active Crohn's Disease	Crohn Disease	Digestive diseases (except cirrhosis)
NCT00295178	Study Comparing CUBICINﾮ (Daptomycin for Injection) With Vancomycin in Cellulitis or Erysipelas	A Multicenter, Randomized Study Comparing CUBICINﾮ (Daptomycin for Injection) With Vancomycin in the Treatment of Cellulitis or Erysipelas	Cellulitis	Skin and subcutaneous diseases
NCT00295217	MR Guided Focused Ultrasound Surgery in the Treatment of Uterine Fibroids: Software V4.2 Validation	MR Guided Focused Ultrasound Surgery in the Treatment of Uterine Fibroids: Clinical Study to Validate the Changes to ExAblate 2000 Device	Uterine Fibroids && Uterine Leiomyomas	Gynecological diseases
NCT00295256	Randomized Trial to Evaluate the Effectiveness of Nurse Case Management	Randomized Trial to Evaluate the Effectiveness of Nurse Case Management on High-Risk Pregnancy Outcomes	Type 2 Diabetes && Gestational Diabetes && Hypertension && Preterm Delivery	Diabetes, urinary diseases and male infertility AND Maternal disorders
NCT00295282	A Dose-Escalation Study of MDX-1100 in Patients With Active Ulcerative Colitis	A Phase I, Multicenter, Dose-escalation Study of MDX-1100 (Anti-CXCL10 Human Monoclonal Antibody) in Patients With Active Ulcerative Colitis	Ulcerative Colitis	Digestive diseases (except cirrhosis)
NCT00295334	Moderate Alcohol Intake Among Patients With Type 2 Diabetes		Type 2 Diabetes	Diabetes, urinary diseases and male infertility
NCT00295373	Exercise And Rosuvastatin Treatment: Is There an Anti-Inflammatory Synergy?	Phase 4 Clinical Trial to Examine the Role of Rosuvastatin and Exercise Treatment in Modulating Inflammatory Response in Hypercholesterolemic Subjects	Nonfamilial Hypercholesterolemia && Physical Inactivity	No GBD
NCT00295438	Robot-Based Tele-Echography II - A Comparative Study	Robot-Based Tele-Echography II - A Comparative Study Using Two Echographic Modalities for Diagnosis of Thoracoabdominal Injuries at the Trauma Center of the Grenoble University Hospital.	Abdominal Injuries && Thoracic Injuries && High Energy Trauma	No GBD
NCT00295477	Evaluate the Tolerability and Therapeutic Effects of Repeated Doses of Autologous T Cells With VRX496 in HIV	A Phase I/II, Open-label, Single Center Study to Evaluate the Tolerability, Trafficking and Therapeutic Effects of Repeated Doses of Autologous T Cells Transduced With VRX496 in HIV Infected Subjects	HIV	HIV/AIDS
NCT00295503	Cisplatin, Pemetrexed and Bevacizumab for Untreated Malignant Mesothelioma	A Phase II Trial of Cisplatin, Pemetrexed and Bevacizumab in Untreated Malignant Mesothelioma	Mesothelioma	Neoplasms
NCT00295633	A Study Assessing Saxagliptin Treatment in Type 2 Diabetic Subjects Who Are Not Controlled With TZD Therapy Alone	A Multicenter, Randomized, Double Blind, Placebo Controlled, Phase III Trial to Evaluate the Efficacy and Safety of Saxagliptin (BMS477118) in Combination With Thiazolidinedione Therapy in Subjects With Type 2 Diabetes Who Have Inadequate Glycemic Control on Thiazolidinedione Therapy Alone	Diabetes Mellitus, Type 2	Diabetes, urinary diseases and male infertility
NCT00295672	Oral Vinorelbine and Cisplatin and Concurrent Radiotherapy After Induction Chemotherapy in Locally Advanced NSCLC.	Oral Vinorelbine and Cisplatin and Concurrent Radiotherapy After Induction Chemotherapy With Cisplatin-docetaxel in Patients With Locally Advanced Non-small-cell Lung Cancer. A Multicenter Phase II Trial	Lung Neoplasm	Neoplasms
NCT00295737	Effect of an Immunotoxin on Activated Human Macrophages in Those With Allergic Rhinitis or Mild Intermittent Asthma	05/04 IMHOTEP-1 FHG: Ex Vivo Effect of an Immunotoxin on Activated Human Macrophages From Atopics After Segmental Instillation of Allergen and Endotoxin	Atopy && Rhinitis && Bronchial Asthma	Chronic respiratory diseases
NCT00295750	The Efficacy and Safety of Degarelix One Month Dosing Regimens in Prostate Cancer	An Open-label, Multi-Centre, Randomized, Parallel-group Study, Investigating the Efficacy and Safety of Degarelix One Month Dosing Regimens; 160 mg (40 mg/ml) and 80 mg (20mg/ml), in Comparison to LUPRON DEPOTﾮ 7.5 mg in Patients With Prostate Cancer Requiring Androgen Ablation Therapy	Prostate Cancer	Neoplasms
NCT00295763	A New Study to Follow-up Thyroid Cancer Patients Who Participated in a Previous Study, Which Compared the Success of Destruction of the Thyroid Remnant Using Standard Treatment or Thyrogen.	Follow-up of Thyroid Cancer Patients From Study THYR-008-00 Who Received Thyroid Remnant Ablation Using Either the Hypothyroid or the Thyrogen Method.	Differentiated Thyroid Cancer	Neoplasms AND Skin and subcutaneous diseases
NCT00295789	Trial of TP Versus TC Regimens for Stage IVb, Persistent, or Recurrent Cervical Cancer (JCOG0505, CC-TPTC-P3)	A Randomized Phase III Trial of Paclitaxel Plus Cisplatin Versus Paclitaxel Plus Carboplatin in Stage IVb, Persistent, or Recurrent Cervical Cancer (JCOG0505, CC-TPTC-P3)	Uterine Cervical Neoplasms	Neoplasms
NCT00295802	Ablatherm Integrated Imaging High Intensity Focused Ultrasound for the Indication of Low Risk, Localized Prostate Cancer	Ablatherm Integrated Imaging High Intensity Focused Ultrasound for the Indication of Low Risk, Localized Prostate Cancer	Prostate Cancer	Neoplasms
NCT00295815	Enzastaurin Versus Lomustine in Glioblastoma	Randomized Phase 3 Open Label Study - Enzastaurin vs. Lomustine in Glioblastoma	Glioblastoma	Neoplasms
NCT00295828	A Pilot Study for the Treatment of Iris Neovascularization With Macugen	A Pilot Study for the Treatment of Iris Neovascularization With Macugen	Iris Neovascularization && Diabetic Retinopathy	Sense organ diseases
NCT00295984	Nicotine Skin Patch in Treating Patients With Kaposi's Sarcoma	Treatment of Classical Kaposi Sarcoma With Nicotine Dermal Patch: A Phase II Trial	Sarcoma	Neoplasms
NCT00296036	Pyridoxine and Topical Urea/Lactic Acid-Based Cream in Preventing Hand-Foot Syndrome in Patients Receiving Capecitabine for Breast Cancer or Other Cancer	A Phase III Randomized, Placebo-controlled, Double-blind Trial to Determine the Effectiveness of a Urea/Lactic Acid-Based Topical Keratolytic Agent and Vitamin B-6 for Prevention of Capecitabine-Induced Hand and Foot Syndrome	Breast Cancer && Drug/Agent Toxicity by Tissue/Organ && Unspecified Adult Solid Tumor, Protocol Specific	Neoplasms
NCT00296062	Dose Dense Therapy and Bevacizumab in Solid Tumors and Colorectal Cancer	Dose-Dense and Dose-Intense Alternating Irinotecan/Capecitabine and Oxaliplatin/Capecitabine: Phase I in Solid Tumors and Phase II With Bevacizumab a First-Line Therapy of Advanced Colorectal Cancer	Colorectal Cancer && Unspecified Adult Solid Tumor, Protocol Specific	Neoplasms
NCT00296127	Study of Celecoxib Bioavailability in Healthy Subjects	A Relative Bioavailability Study Of Celecoxib Administered As Capsule Contents Sprinkled On Applesauce In Healthy Adult Volunteers	Healthy Volunteers	No GBD
NCT00296153	Omacor and Cardiovascular Risk Factors in HIV Patients on HAART Treatment	Omacor; Omega-3-Acid Ethyl Ester 90 (n-3 PUFA) and Risk Factors in HIV Infected Patients Treated With HAART, With Special Focus on Lipids	Human Immunodeficiency Virus && Ischemic Heart Disease	HIV/AIDS
NCT00296166	Catheter Ablation Versus Thoracoscopic Ablation to Patients With Permanent Atrial Fibrillation	A Randomized Study That Will Show the Effects of Catheter Ablation Compared to the Effects of Thoracoscopic Ablation to Patients With Permanent Atrial Fibrillation.	Atrial Fibrillation	Cardiovascular and circulatory diseases
NCT00296179	Ambien CR For Treatment Of Insomnia Associated With Depression When Used Concomitantly With Lexapro	Comparison of Zolpidem Tartrate Extended-Release vs. Placebo in Treatment of Insomnia Associated With Newly Diagnosed Major Depressive Disorder(MDD) or Untreated MDD Relapse, When Used Concomitantly With Escitalopram	Insomnia	Neurological disorders
NCT00296192	Efficacy, Safety and Tolerability of Rotigotine Nasal Spray for the Acute Treatment of Parkinson Symptoms	A Double-Blind, Placebo-Controlled, Parallel-Group, Proof of Concept Trial to Assess the Tolerability, Safety, and Efficacy of Rotigotine Nasal Spray for the Acute Treatment of "OFF" Symptoms in Subjects With Advanced-Stage, Idiopathic Parkinson Disease	Parkinson's Disease	Neurological disorders
NCT00296218	ARCHIPELAGO: Irbesartan in Patients With Acute Coronary Syndrome Without ST Segment Elevation	Randomized Comparison of a Two-month Regimen of Irbesartan Versus Enalapril on Cardiovascular Markers in Patients With Acute Coronary Syndrome Without ST Segment Elevation.	Myocardial Ischemia && Hypertension	Cardiovascular and circulatory diseases
NCT00296231	Nasal High Frequency Ventilation in Preterm Infants: A Pilot Study	Nasal High Frequency Ventilation in Preterm Infants: A Pilot Study	Infant Respiratory Distress Syndrome && Respiratory Insufficiency && Apnea of Prematurity	Neonatal disorders
NCT00296244	Steroid Free Immunosuppression in Liver Transplantation	Steroid Free Immunosuppression in Liver Transplantation	Liver Cirrhosis && Liver Transplant Disorder	Cirrhosis of the liver
NCT00296257	Assessment of Safety, Pharmacokinetics and Efficacy in a Combination Treatment With SMP-114	A Phase 2, Multi-Centre, Randomised, Double Blind, Placebo Controlled Study Evaluating the Efficacy, Safety and Pharmacokinetics of Two Doses of a Candidate Disease Modifying Anti-Rheumatic Drug (DMARD), (SMP-114 120 mg and 240 mg Once Daily), Administered in Combination With Ongoing Methotrexate Treatment in Patients With Active Rheumatoid Arthritis.	Rheumatoid Arthritis (RA)	Musculoskeletal disorders
NCT00296374	Prospective Evaluation of Proteinuria and Renal Function in Diabetic Patients With Progressive Renal Disease	Randomised, Double-blind, 52-wk, Parallel-grp, Multicentre, PIIb Study to Evaluate Effects of Rosuvastatin 10mg, Rosuvastatin 40mg and Atorvastatin 80mg on Urinary Protein Excretion in Hypercholesterolaemic Diabetic Patients With Moderate Proteinuria	Diabetes Mellitus	Diabetes, urinary diseases and male infertility
NCT00296387	Effects in The ApoB/ApoA-I Ratio Using Rosuvastatin and Atorvastatin in Patients With Acute Coronary Syndrome	Comparison of the Effects Noted in The ApoB/ApoA-I Ratio Using Rosuvastatin and Atorvastatin in Patients With acUte Coronary Syndrome - CENTAURUS	Acute Coronary Syndrome	Cardiovascular and circulatory diseases
NCT00296400	Prospective Evaluation of Proteinuria and Renal Function in Non-diabetic Patients With Progressive Renal Disease	Randomised, Double-blind, 52-wk, Parallel-grp Multicentre, PIIb Study to Evaluate Effects of Rosuvastatin 10mg, Rosuvastatin 40mg and Atorvastatin 80mg on Urinary Protein Excretion in Hypercholesterolaemic Non-diabetic Patients With Moderate Proteinuria	Hyperlipidemia	Neoplasms
NCT00296426	Implementation and Evaluation of a Medical Reconciliation Protocol at Brigham and Women's Hospital	Implementation and Evaluation of a Medical Reconciliation Protocol	Medication Reconciliation	No GBD
NCT00296439	Nutrition Counseling to Lower Serum Phosphorus Levels	Comparison of Different Counseling Methods on Serum Phosphorus Levels in Renal Patients at Hines VA Hospital	Hemodialysis && Nutrition	No GBD
NCT00296452	Effect of a Nutritional Supplement on H&N Cancer Patients	The Effect of an Enhanced Nutritional Supplement on Head and Neck Cancer Patients	Head and Neck Cancer	Neoplasms
NCT00296517	Study In Patients With Depression Not Responding to Selective Serotonin Re-uptake Inhibitors	Clinical Evaluation of 323U66 SR in Patients With Depression - Placebo-controlled, Double-blind, Comparative Study in Patients With Depression Who Did Not Respond Sufficiently to Selective Serotonin Re-uptake Inhibitors	Major Depressive Disorder (MDD)	Mental and behavioral disorders
NCT00296556	Therapeutic Study of ONO-4819CD for Ulcerative Colitis	A Randomized, Placebo-Controlled Trial of ONO-4819CD for Treatment of Mild to Moderate Ulcerative Colitis.	Ulcerative Colitis	Digestive diseases (except cirrhosis)
NCT00296582	Gastric Motor Function Measurement in Dyspepsia and Normal Subjects	Simultaneous Gastric Motor Function Measurement in Dyspepsia And Normal Subjects Ingesting a Solid-Liquid Meal	Dyspepsia	Digestive diseases (except cirrhosis)
NCT00296595	Effects of n-3 Polyunsaturated Fatty Acids and Antioxidants on Postprandial Hyperlipidemia and Vascular Function in Men	Physiological Mechanisms Underlying the Effects of PUFA and Antioxidants on Postprandial Lipemia, Oxidative Stress, Endothelial Dysfunction and Inflammation in Men	Cardiovascular Diseases && Vasodilation	Cardiovascular and circulatory diseases
NCT00296621	Effect of Oral Glutamine on Muscle Mass and Function in Duchenne Muscular Dystrophy	Efficacy Study of Oral Glutamine Supplementation in Duchenne Muscular Dystrophy	Muscular Dystrophy, Duchenne	Neurological disorders
NCT00296634	H5 Vaccine Alone or With Adjuvant in Healthy Adults	A Phase I-II, Randomized, Controlled, Dose-Ranging Study of the Safety, Reactogenicity, and Immunogenicity of Intramuscular Inactivated Influenza A/H5N1 Vaccine Given Alone or With Aluminum Hydroxide to Healthy Adults	Influenza	Diarrhea, lower respiratory infections, meningitis, and other common infectious diseases
NCT00296751	Epidural Analgesia Versus IV Meperidine for Labor Pain Control	Epidural Analgesia Versus IV Meperidine for Labor Pain Control. Objective Evaluation of the Pain Intensity Influence on the Autonomic Nervous System.	Labor Pain	No GBD
NCT00296790	Ambien CR vs. Placebo For Treatment Of Insomnia Associated With Anxiety When Used Concomitantly With Escitalopram (Lexapro)		Insomnia	Neurological disorders
NCT00296816	TEACO: Taxotere, Eloxatin, Avastin in Cancer of the Ovary	A Pilot Phase II Study Evaluating the Combination of Oxaliplatin and Docetaxel With Bevacizumab as First Line Therapy in Patients With FIGO Stage IB-IV Epithelial Ovarian, Primary Peritoneal or Fallopian Tube Carcinoma	Ovarian Cancer	Neoplasms
NCT00296829	Immunogenicity of Two Dosages of Inactivated, Split-Virion Influenza Vaccine Given by an Alternate Route in the Elderly		Orthomyxoviridae Infection && Influenza && Myxovirus Infection	Diarrhea, lower respiratory infections, meningitis, and other common infectious diseases
NCT00296855	Comparison Study of Vasovistﾮ Magnetic Resonance Angiography (MRA) and an MRA With a Conventional Extracellular Contrast Agent With X-ray Angiography in Patients With Peripheral Artery Disease	Intra-individual Open-label Multicenter Comparison Study of Magnetic Resonance Angiography (MRA) With the Blood Pool Contrast Agent Vasovistﾮ and a Conventional Extracellular Contrast Agent With Intra-arterial Digital Subtraction Angiography (i.a. DSA) in Patients With Peripheral Artery Disease	Peripheral Vascular Diseases	Cardiovascular and circulatory diseases
NCT00296881	SRP in Combination With PERIOWAVE in Comparison to SRP Alone in Chronic Periodontitis	Clinical Outcomes Following Non-Surgical Treatment of Chronic Periodontitis, Using Scaling and Root Planing (SRP) in Conjunction With PerioWave, Compared to SRP Alone	Periodontitis	Oral disorders
NCT00296894	Study to Evaluate the Efficacy of Adalimumab in Patients With Erosive Osteoarthritis of the Interphalangeal Finger Joints	TNF-Blockade for the Treatment of Erosive Osteoarthritis (OA) of Interphalangeal Finger Joints: Randomized, Double Blind, Placebo-Controlled Cross-Over Study to Evaluate the Efficacy of Adalimumab 40 mg SC Every Other Week in Patients With Erosive Osteoarthritis of the Interphalangeal Finger Joints	Erosive Osteo-Arthritis	Musculoskeletal disorders
NCT00296907	Psychological Interventions in Siblings of Children With Cancer	Psychological Interventions in Siblings of Children With Cancer: a Randomized Controlled Study	Cancer	Neoplasms
NCT00297050	Safety and Dose Study of Peramivir for Influenza Treatment	A Phase I Double-Blind, Placebo-Controlled, Dose-Escalating Study to Evaluate the Safety and Tolerability of Intravenous Peramivir in Healthy Subjects	Influenza	Diarrhea, lower respiratory infections, meningitis, and other common infectious diseases
NCT00297063	BRL49653C In Type 2 Diabetes -Comparison Study With Pioglitazone And Placebo By Monotherapy-	Clinical Evaluation of Rosiglitazone Malate (BRL49653C) in Patients With Type 2 Diabetes Mellitus (Monotherapy) - Double-Blind Comparative Study of Rosiglitazone Maleate vs. Pioglitazone Hydrochloride and Placebo -	Non-Insulin-Dependent Diabetes Mellitus	Diabetes, urinary diseases and male infertility
NCT00297089	A Phase 1/2 Study Evaluating ABT-751 in Combination With Alimta in Advanced Non-Small Cell Lung Cancer	A Phase 1/2 Study Evaluating the Safety and Efficacy of ABT 751 in Combination With Pemetrexed Versus Pemetrexed Alone in Subjects With Advanced or Metastatic Non-Small Cell Lung Cancer	Lung Cancer && NSCLC && Non-Small-Cell Lung Cancer	Neoplasms
NCT00297102	Effect of Roflumilast on Exacerbation Rate in Patients With Chronic Obstructive Pulmonary Disease (COPD): The AURA Study (BY217/M2-124)	Effect of Roflumilast on Exacerbation Rate in Patients With COPD. The AURA Study	Chronic Obstructive Pulmonary Disease (COPD)	Chronic respiratory diseases
NCT00297115	Effect of Roflumilast on Exacerbation Rate in Patients With Chronic Obstructive Pulmonary Disease (COPD): The HERMES Study (BY217/M2-125)	Effect of Roflumilast on Exacerbation Rate in Patients With COPD. The HERMES Study	Chronic Obstructive Pulmonary Disease (COPD)	Chronic respiratory diseases
NCT00297167	Study to Evaluate the Safety,Efficacy of Eurand Pancreatic Enzyme Product (PEP) in Patients With CF and EPI	A Randomized, Double-Blind, Placebo-Controlled Two-Treatment, Crossover Study to Evaluate the Safety and Efficacy of Eurand Pancreatic Enzyme Product (PEP) in Patients With Cystic Fibrosis and Exocrine Pancreatic Insufficiency	Cystic Fibrosis && Exocrine Pancreatic Insufficiency	Digestive diseases (except cirrhosis)
NCT00297180	Weight Loss In Obese Subjects Taking Either GW869682 Or Placebo 3 Times Per Day For 12 Weeks	A Double-Blind, Randomized, Placebo-controlled Study to Evaluate Weight Loss, Safety, Tolerability and Pharmacokinetics in Obese Subjects Following 12-Week Dosing of GW869682, an SGLT2 Inhibitor	Obesity	No GBD
NCT00297193	ASTIC Autologous Stem Cell Transplantation for Crohn's Disease	Autologous Stem Cell Transplantation for Crohn's Disease: ASTIC	Crohn Disease	Digestive diseases (except cirrhosis)
NCT00297232	Natalizumab Re-Initiation of Dosing.	An Open-Label, Multicenter, Extension Study to Evaluate the Safety and Tolerability of Natalizumab Following Re-Initiation of Dosing in Multiple Sclerosis Subjects Who Have Completed Study C-1801 or C-1802 and a Dosing Suspension Safety Evaluation	Multiple Sclerosis, Relapsing-Remitting	Neurological disorders
NCT00297245	Gastrodin Prevents Cognitive Decline Related to Cardiopulmonary Bypass		Cognitive Decline	No GBD
NCT00297284	Memory and Attention Problems in Lupus: New Treatment Trial With Modafinil	Pilot and Feasibility Study of Modafinil Treatment to Improve Cognitive Efficiency in SLE Patients	Systemic Lupus Erythematosus	Musculoskeletal disorders
NCT00297401	Renal and Peripheral Hemodynamic Function in Patients With Type 1 Diabetes Mellitus	The Effect of Protein Kinase C Inhibition on Renal and Peripheral Hemodynamic Function in Patients With Type 1 Diabetes Mellitus	Diabetes Mellitus, Type 1	Diabetes, urinary diseases and male infertility
NCT00297440	Exercise, Smoking Cessation and Adolescents	Exercise to Aid Smoking Cessation in Adolescent Girls	Smoking	No GBD
NCT00297453	Smoking Treatment in HIV Clinical Care Settings		Nicotine Dependence	Mental and behavioral disorders
NCT00297466	Strategies to Help Adult ED Patients Quit Smoking	Strategies to Help Adult ED Patients Quit Smoking	Tobacco Use	No GBD
NCT00297492	Gradual vs. Abrupt Cessation Treatment for Smoking	Gradual vs. Abrupt Cessation Treatment for Smoking	Smoking Cessation	No GBD
NCT00297518	Study of Scaling and Root Planing (SRP) With PerioWave vs. SRP Alone in Chronic Periodontitis	A Multicenter, Randomized, Examiner Blinded Study of Photoactivated Disinfection With Scaling and Root Planing in the Treatment of Chronic Periodontitis	Periodontitis	Oral disorders
NCT00297531	Study of Scaling and Root Planing With PerioWave Versus Scaling and Root Planing Alone in Chronic Periodontitis	Photodynamic Disinfection in Combination With Scaling and Root Planing in the Treatment of Chronic Periodontitis	Periodontitis	Oral disorders
NCT00297570	Imatinib Versus Imatinib and Peg-Interferon in Patients With Ph+ CML and Complete Cytogenetic Response After Imatinib Therapy		Leukemia, Myeloid, Philadelphia-Positive	Neoplasms
NCT00297596	Trastuzumab and Oxaliplatin in Patients With Metastatic Breast Cancer	A Phase II Trial of Trastuzumab and Oxaliplatin in Patients With Metastatic Breast Cancer	Breast Cancer	Neoplasms
NCT00297635	Telemetric Glucose Data Acquisition During Initiation of Insulin Pump Therapy		Diabetes Mellitus, Type 1 && Diabetes Mellitus, Insulin-Dependent	Diabetes, urinary diseases and male infertility
NCT00297648	Mucosal Healing Study in Crohn's Disease (CD)	A Phase IIIB Multicentre Open Label 54 Weeks Clinical Trial Evaluating Certolizumab Pegol, a PEGylated Fab Fragment of Humanized Antibody to Tumor Necrosis Factor Alpha (TNFa) on Endoscopic and Mucosal Healing in Patients Suffering From Active Crohn's Disease.	Crohn's Disease	Digestive diseases (except cirrhosis)
NCT00297687	Study Evaluating the Safety, Immunogenicity and Tolerability of Meningococcal Group B Vaccine in Healthy Adults	A Randomized, Placebo-Controlled, Double Blind, Phase 1 Trial of the Safety, Immunogenicity, and Tolerability of Ascending Doses of Meningococcal Group B rLP2086 Vaccine in Healthy Adults	Meningitis, Meningococcal	Diarrhea, lower respiratory infections, meningitis, and other common infectious diseases
NCT00297752	Treatment of Facial Burns With Flammacerium Compared to Flammazine and the Impact of Facial Burns on Psychosocial Wellbeing	A Randomised Multicentre Clinical Trial on the Efficacy of Flammacerium in the Treatment of Facial Burns and the Impact of Facial Burns on Psychosocial Wellbeing	Burns	Injuries
NCT00297778	Pramipexole Versus Placebo in PD Patients With Depressive Symptoms	A Randomized, Double-blind, Placebo-controlled, Parallel Group Efficacy Study of Pramipexole and Placebo Administered Orally Over a 12 Week Treatment Phase in Parkinson's Disease Patients With Stable Motor Function and Depressive Symptoms	Parkinson Disease && Depression	Mental and behavioral disorders AND Neurological disorders
NCT00297817	Study of the Safety and Immune Response of Two Serogroup B Meningococcal Vaccines Administered to Healthy Adolescents	A Phase 2, Single-Blind, Controlled, Randomized Study of the Safety, Tolerability and Immunogenicity of Novartis Meningococcal B Recombinant Vaccine ﾱ OMV When Administered at an 0-2-6-Month Schedule in Healthy Adolescents 11-18 Years of Age	Meningococcal Disease	Diarrhea, lower respiratory infections, meningitis, and other common infectious diseases
NCT00297882	Artemisinin-Based Combination Therapy: Clinical Trials in Cameroon	Phase III Clinical Trials of Artemisinin-based Combination Therapy in Cameroon	Malaria	Malaria
NCT00297934	Spinal Manipulative Therapy: Dual-Task Performance	Influence of Instrument-Applied Spinal Manipulative Therapy on Dual-Task Performance Involving Complex Postural and Cognitive Tasks	Balance	No GBD
NCT00297973	Cardiovascular Risk Assessment in Patients Treated With Caduet	Cardiovascular Risk Assessment In Patients With Hypertension And At Least Three Other Risk Factors, Treated With Caduet Compared To Usual Care: The Right Study	Hypertension	Cardiovascular and circulatory diseases AND Diabetes, urinary diseases and male infertility
NCT00298012	Methotrexate in the Treatment of Axial Spondyloarthritis	Methotrexate in the Treatment of Axial Spondyloarthritis. A Randomized, Multicenter, Double-Blind, Placebo-Controlled Study.	Spondylarthropathies && Spondylitis, Ankylosing	Musculoskeletal disorders
NCT00298142	Management of Headache Disorders: A Clinical Trial Screening for Prognostic Patient Characteristics	A Prospective Randomised Clinical Trial to Investigate the Management of Headache Disorders. Study to Identify Prognostic Patient Characteristics and to Investigate the Additional Value of Physio-/Manual Therapy	Headache	No GBD
NCT00298155	Maximal Suppression of the Androgen Axis in Clinically Localized Prostate Cancer	Maximal Suppression of the Androgen Axis in Clinically Localized Prostate Cancer	Cancer && Prostate Neoplasms	Neoplasms
NCT00298168	YSPSL for Prevention of Delayed Graft Function Part B	Controlled, Randomized, Prospective, Double-Blind, Multicenter, Phase I/II, Dose-Escalation Study of the Safety, PK, and Efficacy of YSPSL for Prevention of Delayed Graft Function in Patients Undergoing Cadaveric Kidney Transplantation	Kidney Diseases	Diabetes, urinary diseases and male infertility
NCT00298194	The Effects of Z-338 in Subjects With and Without Functional Dyspepsia	The Effects of Z-338 on the Symptomatic Response to a Nutrient Challenge and Gastric Nutrient Distribution and Emptying in Subjects With and Without Functional Dyspepsia	Dyspepsia	Digestive diseases (except cirrhosis)
NCT00298233	High-Dose Versus Standard-Dose Oseltamivir to Treat Severe Influenza and Avian Influenza	High-Dose Versus Standard-Dose Oseltamivir for the Treatment of Severe Influenza and Avian Influenza: A Phase II Double-Blind, Randomized Clinical Trial	Influenza && Avian Influenza && Severe Influenza	Diarrhea, lower respiratory infections, meningitis, and other common infectious diseases
NCT00298259	Trial of Operative Fixation of Fractured Ribs in Patients With Flail Chest	Prospective Randomised Trial of Operative Fixation of Fractured Ribs in Patients With Flail Chest	Flail Chest && Ventilation	No GBD
NCT00298272	Safety and Tolerability of Rituxan With Methotrexate and Etanercept or Methotrexate and Adalimumab in Patients With Active Rheumatoid Arthritis	A Randomized, Double-Blinded, Placebo Controlled Study to Evaluate the Tolerability and Safety of Rituximab When Given in Combination With Methotrexate and Etanercept (Enbrel) or Methotrexate and Adalimumab (Humira) in Subjects With Active Rheumatoid Arthritis	Rheumatoid Arthritis	Musculoskeletal disorders
NCT00298298	DNP-Modified Autologous Tumor Cell Vaccine for Resectable Non-Small Cell Lung Cancer	L-Vax: A Feasibility Study Using a DNP-Modified Autologous Tumor Cell Vaccine as Therapy in Patients With Resectable Non-Small Cell Lung Cancer	Non-Small Cell Lung Cancer - Completely Resectable	Neoplasms
NCT00298324	Myfortic - Treatment for Extensive cGvHD	A Randomized Double Blinded Placebo-Controlled Phase III Trial Comparing Cyclosporine Plus Steroids With or Without Myfortic as Primary Treatment for Extensive Chronic Graft Versus Host Disease	Graft vs Host Disease	Injuries
NCT00298350	Ritonavir-Boosted GS-9137 vs. Ritonavir-Boosted Protease Inhibitor(s) in Combination With Background ART.	Phase 2 Study of the Treatment of Antiretroviral Treatment-Experienced Subjects Comparing Ritonavir-Boosted GS-9137 (GS-9137/r) vs. a Comparator Ritonavir-Boosted Protease Inhibitor (CPI/r) in Combination With Background ART.	HIV && HIV-1 && Human Immunodeficiency Virus	HIV/AIDS
NCT00298363	Study Comparing Tenofovir Disoproxil Fumarate (TDF), Emtricitabine (FTC)/TDF, and Entecavir (ETV) in the Treatment of Chronic HBV in Subjects With Decompensated Liver Disease.	A Phase 2, Double-Blind, Multi-center, Randomized Study Comparing Tenofovir Disoproxil Fumarate, Emtricitabine Plus Tenofovir Disoproxil Fumarate, and Entecavir in the Treatment of Chronic Hepatitis B Subjects With Decompensated Liver Disease and in the Prevention of Hepatitis B Recurrence Post-Transplantation	Chronic Hepatitis B	Cirrhosis of the liver
NCT00298415	Chemotherapy of Elderly Patients With Non-Small-Cell Lung Cancer (NSCLC)	Phase III Study of Monotherapy by Gemcitabine or Vinorelbine Comparing to Doublet by Carboplatin and Paclitaxel Among Elderly Patients With Stage IIIB/IV NSCLC (Obligatory Second-line by Erlotinib)	NSCLC	Neoplasms
NCT00298428	Biological Efficacy of Clopidogrel After Implantation of Drug-eluting Stents (SPACE)	Biological Efficacy of Clopidogrel 600 mg Loading Dose Followed by 75 mg Maintenance Dose After Implantation of Drug-eluting Stents in Patients With Diabetes Mellitus or Metabolic Syndrome (SPACE)	Coronary Artery Disease && Atherosclerosis && Diabetes Mellitus && Metabolic Syndrome X	Diabetes, urinary diseases and male infertility
NCT00298467	MDX-060 in Patients With Relapsed or Refractory Classic Systemic or Primary Cutaneous Anaplastic Large Cell Lymphoma	An Open-label, Fixed-dose, Multicenter, Phase II Study of MDX-060 in Patients With Relapsed or Refractory Classic Systemic or Primary Cutaneous Anaplastic Large Cell Lymphoma	Lymphoma, Large-Cell	Neoplasms
NCT00298571	Cesarean Delivery and Post-operative Pain Management With Local Anesthesia		Pain, Postoperative	No GBD
NCT00298584	Comparison of Infant Pain Responses Between Two Different Methods of Urine Collection	Comparison of Infant Pain Responses Between Two Different Methods of Urine Collection for Diagnosis of Infection: Suprapubic Aspiration and Urinary Catheterization	Pain && Intensive Care, Neonatal	No GBD
NCT00298597	Influence of G-CSF and EPO on Associative Learning and Motor Skills	Influence of G-CSF and EPO on Associative Learning and Motor Skills	Chronic Stroke && Amyotrophic Lateral Sclerosis	Cardiovascular and circulatory diseases AND Neurological disorders
NCT00298610	Safety and Efficacy Study of IV Artesunate to Treat Malaria	A Phase II, Open Label, Study of the Safety, Tolerability, Efficacy and Pharmacokinetics of Intravenous Artesunate in Adults With Uncomplicated Malaria	Malaria	Malaria
NCT00298623	XP13512 (GSK1838262) Versus Placebo in Patients With Restless Legs Syndrome.	A Randomized, Double-Blind, Placebo-Controlled Study to Assess the Efficacy and Safety of XP13512 in Patients With Restless Legs Syndrome.	Restless Legs Syndrome	Neurological disorders
NCT00298675	Phase 1/1b Dose Escalation Study Evaluating BSI-201 as a Single Agent and in Combination With Irinotecan in Subjects With Advanced Solid Tumors	A Phase 1/1b Dose Escalation Study Evaluating BSI-201 as a Single Agent and in Combination With Irinotecan in Subjects With Advanced Solid Tumors	Tumors	Neoplasms
NCT00298701	Tolerability of Grazax-R in Children	A Randomised, Double-Blind, Placebo-Controlled, Multi-Centre Phase I Trial Investigating the Safety of GRAZAX-R in Children Aged 5-12 Years With Grass Pollen Induced Rhinoconjunctivitis (With/Without Asthma)	Allergy	Chronic respiratory diseases
NCT00298727	The Effect and Mediators of Two Knowledge Translation Strategies	Defining the Effect and Mediators of Two Knowledge Translation Strategies Designed to Alter Knowledge, Intent and Clinical Utilization of Rehabilitation Outcome Measures	Knowledge Transfer && Clinical Decision-making	No GBD
NCT00298792	Individualized Treatment Program for Alcohol Problems	Individualized Treatment Program for Alcohol Problems	Alcohol Dependence	Mental and behavioral disorders
NCT00298857	A Pharmacokinetic Study to Compare the Dosing of Valproic Acid in Subjects With Different Body Weights	An Open-label, Prospective Trial to Determine the Effect(s) of Obesity on the Pharmacokinetic Parameters of Valproic Acid	Healthy && Obesity && Pharmacokinetics	No GBD
NCT00298883	Desensitization of Renal Transplant Candidates	Desensitization of Renal Transplant Candidates	End Stage Renal Disease && Kidney Transplantation	Diabetes, urinary diseases and male infertility
NCT00298896	Safety and Efficacy Clinical Study of SNS-595 in Patients With Advanced Small Cell Lung Cancer	Phase 2 Open-Label, Multicenter Clinical Study of the Safety and Efficacy of Intravenous Administration of SNS-595 in Patients With Advanced Small Cell Lung Cancer (SCLC)	Carcinoma, Small Cell && Small Cell Lung Cancer	Neoplasms
NCT00298909	Exercise Versus Niacin in Patients With Coronary Artery Disease (CAD) and Low High-Density Lipoproteins (HDL)	Exercise Versus Extended-Release Niacin in Patients With Coronary Heart Disease and Low High-Density Lipoproteins (HDL) Cholesterol: Effect on Lipid Profile and Endothelial Function	Coronary Disease && Hypolipoproteinemia	Cardiovascular and circulatory diseases
NCT00298922	Azithromycin in Patients With CF, Infected With Burkholderia Cepacia Complex	Phase II, Randomized, Double Blind, Placebo-Controlled Trial of Azithromycin in Patients With CF, Chronically Infected With Burkholderia Cepacia Complex	Cystic Fibrosis	No GBD
NCT00298961	Psychiatric Consultation Through Videoconference in a Primary Care Setting	Telepsychiatry: Cost Analysis, Quality of Life, Satisfaction and Effectiveness of Psychiatric Consultation Through Videoconference in a Primary Care Setting	Remote Consultation && Community Psychiatry	No GBD
NCT00298974	A Study of Pain Relief in Osteoarthritis	A Phase 3, Randomized, Multicenter, Double-blind Study Comparing the Analgesic Efficacy of Extended Release Hydrocodone/Acetaminophen Tablets (Vicodin CR) to Placebo in Subjects With Osteoarthritis	Osteoarthritis	Musculoskeletal disorders
NCT00298987	A Study of Dasatinib in Patients With Chronic Myelogenous Leukemia Who Are Resistant or Intolerant of Imatinib Mesylate	Study of Dasatinib (BMS-354825) in Subjects With Chronic Myelogenous Leukemia With Accelerated or Myeloid or Lymphoid Blast Phase or Philadelphia Chromosome Positive Acute Lymphoblastic Leukemia Who Are Resistant to or Intolerant of Imatinib Mesylate	Leukemia, Myeloid, Chronic && Leukemia, Lymphocytic, Acute, L2	Neoplasms
NCT00299000	A Phase 4 Two Dose Level Study of Naglazyme(TM) (Galsulfase) in Infants With MPS VI	A Phase 4 Multi-center, Multi-national, Open-label, Randomized, Two Dose Level Study of Naglazyme(TM) (Galsulfase) in Infants With Maroteaux-Lamy Syndrome (MPS VI)	Mucopolysaccharidosis VI && Maroteaux-Lamy Syndrome	No GBD
NCT00299013	Study of COLAL-PREDﾮ in the Treatment of Moderate Acute Ulcerative Colitis	A Multicentre, Randomised, Double Blind, Double Dummy, Active Comparator Controlled, Parallel Group Study of COLAL-PREDﾮ in the Treatment of Moderate Acute Ulcerative Colitis	Ulcerative Colitis	Digestive diseases (except cirrhosis)
NCT00299039	T3AI-Pain After Breast Surgery	A Randomized Controlled Trial Comparing Combination Therapy of Acetaminophen Plus Ibuprofen Versus Tylenol #3ﾮ for the Treatment of Pain After Breast Surgery.	Pain && Breast Diseases	Gynecological diseases
NCT00299052	Efficacy of DBM on Fractures of the Shinbone (Tibia)	The Efficacy of Demineralized Bone Matrix and Autogenous Bone Graft in Accelerated Fracture Healing in Closed Tibia Fracture	Closed Fracture && Open Fracture	No GBD
NCT00299065	Safety Study of Zileuton Injection in Patients With Asthma	Assessment of Safety, Tolerability, and Pharmacokinetics of Zileuton Injection in Patients With Asthma	Asthma	Chronic respiratory diseases
NCT00299091	Modification of Doses of Efavirenz According to Its Blood Concentration in HIV Patients	Open, Parallel and Randomised Pilot Clinical Trial to Evaluate the Utility of the Therapeutic Monitoring of Plasma Levels of Efavirenz in Hiv-Infected Patients Initiating an Antiretroviral Treatment Regimen With Sustiva	HIV	HIV/AIDS
NCT00299104	A Study to Evaluate Rituximab in Combination With Methotrexate in Methotrexate-Naive Patients With Active Rheumatoid Arthritis	A Randomized, Phase 3, Controlled, Double-Blind, Parallel-Group, Multicenter Study to Evaluate the Safety and Efficacy of Rituximab in Combination With Methotrexate (MTX) Compared to MTX Alone, in Methotrexate-Naive Patients With Active Rheumatoid Arthritis	Rheumatoid Arthritis	Musculoskeletal disorders
NCT00299117	Brief Smoking Intervention for Women Undergoing Breast Cancer Surgery	Effect of a Brief Preoperative Smoking Intervention on Postoperative Complications in Women Undergoing Breast Cancer Surgery: A Randomised Clinical Trial	Breast Cancer && Smoking	Neoplasms
NCT00299156	Oral Clofarabine Study in Patients With Myelodysplastic Syndrome	Phase II Study of Oral Clofarabine in Myelodysplastic Syndrome (MDS)	Myelodysplastic Syndrome && Chronic Myelomonocytic Leukemia	Neoplasms
NCT00299169	Randomized Trial Comparing N of 1 Trials to Standard Practice to Improve Adherence to Statins in Patients With Diabetes	Randomized Trial Comparing N of 1 Trials to Standard Practice to Improve Adherence to Statins in Patients With Diabetes	Diabetes && Cardiovascular Disease && Hyperlipidemia	Diabetes, urinary diseases and male infertility
NCT00299182	Study of AMG 531 to Evaluate the Safety & Efficacy in Patients With Non-Hodgkin's Lymphoma	Phase 1/2 Study of AMG 531 to Evaluate the Safety, Efficacy, and Pharmacokinetics in Patients With Aggressive Non-Hodgkin's Lymphoma Receiving R-HyperCVAD Alternating With R-Ara-C/MTX	Lymphoma	Neoplasms
NCT00299195	A Randomized Study of Sulindac in Oral Premalignant Lesions	A Pilot Multi-Center International Double-Blind Placebo Controlled Randomized Study of Sulindac, a Pan-Cox Inhibitor, in Oral Premalignant Lesions	Leukoplakia, Oral && Benign Neoplasms	Neoplasms
NCT00299234	Atomoxetine for Children With Acquired Attentional Disorders Following Completion of Chemotherapy for ALL	Atomoxetine for Children With Acquired Attentional Disorders Following Completion of Chemotherapy for Acute Lymphocytic Leukemia	Attention Deficit Hyperactivity Disorder	Mental and behavioral disorders
NCT00299260	CMV Glycoprotein B Vaccine in Allograft Recipients	A Phase II Immunogenicity Trial of Cytomegalovirus Glycoprotein B Vaccine in Allograft Candidate Recipients	Cytomegalovirus Infections	No GBD
NCT00299273	High Fat - High Protein Diet in the Treatment of Obesity	Exploratory Feasibility Study: High Fat/Protein Diet in the Treatment of Obesity	Obesity	No GBD
NCT00299286	Short-term Presurgical Study to Assess Molecular Predictors of Lapatinib's Effects in Primary Breast Cancer	A Double Blind Short-Term Presurgical Study Assessing the Molecular Antiproliferative Predictors of Lapatinib's Effects in Breast Cancer	Breast Cancer	Neoplasms
NCT00299325	VIsceral Fat Reduction Assessed by CT-scan On RImonabAnt	A Randomized, Double Blind, Two-arm Placebo Controlled, 12-Month Study of the Effects of Rimonabant 20mg Once Daily on the Amount and the Activity of Visceral Fat in Abdominally Obese Patients With Metabolic Syndrome.	Metabolic Syndrome	Neoplasms
NCT00299377	Abciximab i.v. Versus i.c. in Primary PCI Patients With STEMI	Randomized Comparison of Abciximab i.v. Versus i.c. in Primary PCI Patients With STEMI and Effects on Infarct Size and Microvascular Obstruction	Myocardial Infarction	Cardiovascular and circulatory diseases
NCT00299390	Safety and Efficacy Study of a New Chemotherapy Agent to Treat Small Cell Lung Cancer	Phase II Study to Investigate the Efficacy and Safety of ZK 219477 as First Line Therapy in Chemotherapy Naive Patients With Extensive Disease (ED) Stage Small Cell Lung Cancer (SCLC)	Carcinoma, Small Cell Lung	Neoplasms
NCT00299442	Self-Help Parent Training for Conduct Problems in Children	Can Self-Help Parent Training Reduce Conduct Problems in Children on NHS Waiting Lists for Child Mental Health Services?	Behavioral Symptoms	Mental and behavioral disorders
NCT00299455	Amoxicillin Clavulanate in Treatment of Acute Otitis Media	Phase 4 Efficacy Study of Antimicrobials in the Treatment of Acute Otitis Media in Young Children	Acute Otitis Media	Diarrhea, lower respiratory infections, meningitis, and other common infectious diseases
NCT00299468	The Effect of the Patient Activation Measure on Chronic Care	Using the Patient Activation Measure (PAM) to Improve Patient Self-Management of Hypertension	Hypertension	Cardiovascular and circulatory diseases AND Diabetes, urinary diseases and male infertility
NCT00299494	Study Evaluating CMC-544 Administered In Combination With Rituximab In Subjects With Non-Hodgkin's Lymphoma (NHL)	A Phase 1/2 Study Of CMC-544 Administered In Combination With Rituximab In Subjects With Follicular Or Diffuse Large B-Cell Non-Hodgkin's Lymphoma	Lymphoma, B-Cell	Neoplasms
NCT00299546	A Study of the Safety and Efficacy of Golimumab (CNTO 148) in Subjects With Active Rheumatoid Arthritis Previously Treated With Biologic Anti-TNFa Agent(s)	A Multicenter, Randomized, Double-blind, Placebo-controlled Trial of Golimumab, a Fully Human Anti-TNFa Monoclonal Antibody, Administered Subcutaneously in Subjects With Active Rheumatoid Arthritis and Previously Treated With Biologic Anti- TNFa Agent(s)	Arthritis, Rheumatoid	Musculoskeletal disorders
NCT00299559	Kinetics of Etheric Oils, Smart Textiles vs. Ointment	An Open Clinical Cross-Over Trial to Compare the Kinetics of Etheric Oils Applied Onto the Skin or Via Smart Textiles	Common Cold	Diarrhea, lower respiratory infections, meningitis, and other common infectious diseases
NCT00299572	Alendronate for Vascular Calcification in Peritoneal Dialysis Patients?	Can Alendronate Suppress Aortic and Coronary Artery Calcification and Improve Bone Mineral Density in Chronic Peritoneal Dialysis Patients?	Peritoneal Dialysis	Cardiovascular and circulatory diseases
NCT00299585	A Clinical Study of the Use of Brushite as Primary Stabilizer in Immediate Dental Implantation	Phase 2 Clinical Study on the Efficacy of Injectable Brushite Bone Cement in Bone Augmentation and Dental Implant Stabilization	Alveolar Ridge Augmentation && Dental Implants	No GBD
NCT00299650	Systematic Early Use of Neuromuscular Blocking Agents in ARDS Patients	Systematic Early Use of Neuromuscular Blocking Agents in ARDS Patients	ARDS	Neurological disorders
NCT00299689	Phase II Trial of Ontak With Metastatic Melanoma	Phase II Trial of ONTAK With Metastatic Melanoma	Malignant Melanoma	Neoplasms
NCT00299702	Evaluation of Effectiveness of Risperdalﾮ Constaﾮ Compared to Abilifyﾮ Over a Two-year Period in Patients With Schizophrenia	A 2-year, Prospective, Blinded-rater, Open-label, Active-controlled, Multicenter, Randomized Study of Long-term Efficacy and Effectiveness Comparing Risperdalﾮ Constaﾮ and Abilifyﾮ (Aripiprazole) in Adults With Schizophrenia	Schizophrenia && Psychotic Disorders	Mental and behavioral disorders
NCT00299715	A Study to Evaluate the Efficacy and Safety of Three Fixed Doses of Extended-release Paliperidone in Subjects With Bipolar I Disorder	A Randomized, Double-Blind, Placebo-Controlled, Parallel-Group, Dose-Response, Multicenter Study to Evaluate the Efficacy and Safety of Three Fixed Doses of Extended-Release Paliperidone in the Treatment of Subjects With Acute Manic and Mixed Episodes Associated With Bipolar I Disorder	Bipolar Disorder && Mood Disorders	Mental and behavioral disorders
NCT00299728	NY-ESO-1 Protein With Montanide and CpG 7909 as Cancer Vaccine in Several Tumors	A Phase I Study Using Vaccination With NY-ESO-1 Recombinant Protein Mixed With CpG7909 and Montanideﾮ ISA-51 in Patients With Cancers That Often Express NY-ESO-1.	Tumors	Neoplasms
NCT00299741	Study of SU11248 in Men With Advanced Prostate Cancer	A Phase II Study of SU011248 in Men With Advanced Prostate Cancer	Prostate Cancer	Neoplasms
NCT00299806	SPP100 (Aliskiren) Regimen in Patients With Severe Hypertension	A Multi-center, Open-label Study Assessing the Safety and Efficacy of 8 Week's Treatment of SPP100 (Aliskiren) Regimen in Patients With Severe Hypertension	Hypertension	Cardiovascular and circulatory diseases AND Diabetes, urinary diseases and male infertility
NCT00299819	Safety and Tolerability of MEDI-545 in Patients Who Have Systemic Lupus Erythematosus (SLE)	A Phase I, Randomized, Double-Blind, Placebo Controlled, Dose-Escalation Study to Evaluate Safety and Tolerability of a Single IV Dose of MEDI-545, a Fully Human Monoclonal Antibody Directed Against Interferon Alpha Subtypes, in Patients With Systemic Lupus Erythematosus (SLE)	Lupus	Tuberculosis
NCT00299832	SPP100 (Aliskiren) Regimen in Hypertensive Patients With Renal Dysfunction	A Multi-center, Open-label Study Assessing the Safety, Efficacy and Pharmacokinetics of 8 Week's Treatment of SPP100 (Aliskiren) Regimen in Hypertensive Patients With Renal Dysfunction	Hypertension	Cardiovascular and circulatory diseases AND Diabetes, urinary diseases and male infertility
NCT00299858	Theophylline in Chronic Obstructive Pulmonary Disease	Effect of Theophylline on Exercise Capacity and Lung Function in COPD Patients Receiving Long-acting Inhaled Bronchodilator Therapy	COPD	Chronic respiratory diseases
NCT00299871	Dose Ranging Study of the GLP-1 Agonist AVE0010 in Metformin-Treated Subjects With Type 2 Diabetes Mellitus	A 13-week Multinational, Randomized, Double-Blind, Placebo-Controlled, Dose-Response Trial Assessing the Safety, Tolerability and Efficacy of AVE0010 in Metformin-Treated Subjects With Type 2 Diabetes Mellitus	Type 2 Diabetes	Diabetes, urinary diseases and male infertility
NCT00299897	SP01A: The Study of an Oral Entry Inhibitor in Treatment-Experienced HIV Patients	A Multi-Center, Double-Blind, Randomized, Placebo-Controlled Study of Orally Administered SP01A for 28 Days as Monotherapy Treatment in HIV-Infected Patients With Evidence of Resistance to Currently Available Antiretroviral Therapy	HIV Infections && Human Immunodeficiency Virus	HIV/AIDS
NCT00299962	Gene Therapy for Pleural Malignancies	A Phase I Clinical Trial of Repeated Dose Intrapleural Adenoviral-Mediated Interferon-beta (BG00001, Ad.hIFN-� for Pleural Malignancies	Pleural Mesothelioma && Metastatic Pleural Effusions	Neoplasms
NCT00299975	A Dose Determination Study of Chinese Herbal Medicine for Functional Constipation	A Randomized Controlled Trial of Chinese Herbal Medicine in Three-dose Regimen for the Treatment of Functional Constipation	Constipation	Digestive diseases (except cirrhosis)
NCT00299988	Phase II Study of Intravenous Immunoglobulin (IVIg) for Alzheimer's Disease	A Placebo-controlled, Randomized, Double-Blind Phase II Clinical Study of Gammagard Intravenous Immunoglobulin (IVIg) for Treatment of Mild to Moderate Alzheimer's Disease	Alzheimer's Disease	Neurological disorders
NCT00300014	Efficacy and Safety of Intravitreal Triamcinolone Acetonide in Eyes With Post Vitrectomy Diabetic Vitreous Hemorrhage	Comparative,Randomized Study Between Intravitreal Triamcinolone Acetonide and Air-Fluid Exchange in Eyes With Post Vitrectomy Diabetic Vitreous Hemorrhage	Post Vitrectomy State && Recurrent Diabetic Vitreous Hemorrhage	Sense organ diseases
NCT00300027	Study of BMS-582664 in Combination With Either FOLFIRI or FOLFOX for Gastrointestinal (GI) Malignancies	A Phase I Study to Determine the Safety, Pharmacokinetics and Pharmacodynamics of BMS-582664 in Combination With 5-Fluorouracil/Leucovorin and Irinotecan or Oxaliplatin for Patients With Advanced or Metastatic Cancer	Gastrointestinal Neoplasms	Neoplasms
NCT00300040	Safety/Feasibility Study of HBOC-201 in Amputation at/Below Knee From Critical Lower Limb Ischemia	Phase II, Multi-Center,Single-Blind,Placebo-Controlled Study,Evaluating Safety & Feasibility of HBOC-201 (Wound Healing Patients With Peripheral Vascular Disease & Undergoing Lower Limb Amputation Due to Critical Lower Limb Ischemia	Peripheral Vascular Disease	Cardiovascular and circulatory diseases
NCT00300053	ACT34-CMI -- Adult Autologous CD34+ Stem Cells	A Double-blind, Prospective, Randomized, Placebo-controlled Study to Determine the Tolerability, Efficacy, Safety, and Dose Range of Intramyocardial Injections of G-CSF Mobilized Auto--CD34+ Cells for Reduction of Angina Episodes in Patients With Refractory Chronic Myocardial Ischemia (ACT34-CMI)	Myocardial Ischemia	Cardiovascular and circulatory diseases
NCT00300079	Study of the Intraocular Pressure (IOP)-Lowering Efficacy of Azopt 1.0% Compared to Timolol 0.5% in Patients With Glaucoma or Ocular Hypertension	A Multiple-Dose Study of the IOP-Lowering Efficacy of Azopt 1.0% Compared to Timolol 0.5% When Added to a PGA as Adjunctive Therapy Over a 24 Hour Period in Patients With Glaucoma or Ocular Hypertension	Primary Open Angle Glaucoma && Ocular Hypertension	Sense organ diseases
NCT00300196	ASP-II: Ancrod Stroke Program: Ancrod (Viprinexﾙ) for the Treatment of Acute, Ischemic Stroke	ASP II (Ancrod Stroke Program) Study of Acute Viprinexﾙ for Emergency Stroke: A Randomized, Double-Blind, Placebo-Controlled Study of Ancrod (Viprinexﾙ) in Subjects Beginning Treatment Within 6 Hours of the Onset of Acute Ischemic Stroke	Stroke && Cerebral Ischemia && Brain Infarction	Cardiovascular and circulatory diseases
NCT00300222	Study of NGX-4010 for the Treatment of Postherpetic Neuralgia	A Multicenter Randomized, Double-Blind, Controlled Study of NGX-4010 for the Treatment of Postherpetic Neuralgia	Peripheral Nervous System Diseases && Pain && Neuralgia && Herpes Zoster && Shingles	Neurological disorders
NCT00300274	Efficacy and Safety of Everolimus in Recipients of Heart Transplants to Prevent Acute and Chronic Rejection	A 24-month, Multi-center, Randomized, Open-label, Non-inferiority Study of Efficacy and Safety Comparing Two Exposures of Concentration-controlled Everolimus With Reduced Cyclosporine Versus 3.0 g Mycophenolate Mofetil With Standard Dose Cyclosporine in de Novo Heart Transplant Recipients	Graft Rejection	No GBD
NCT00300287	A 56-Week Extension to a Clinical Study to Assess the Efficacy and Safety of Vildagliptin Compared to Placebo in Drug Naive Patients With Type 2 Diabetes and Mild Hyperglycemia	A 56-Week Extension to a Clinical Study to Assess the Efficacy and Safety of Vildagliptin Compared to Placebo in Drug Naive Patients With Type 2 Diabetes and Mild Hyperglycemia	Diabetes Mellitus, Type 2	Diabetes, urinary diseases and male infertility
NCT00300300	Anterior Cruciate Ligament (ACL) Reconstruction Using Different Grafts and Surgical Techniques	Anterior Cruciate Ligament Reconstruction: Comparison of Patellar With Hamstring Tendon Using a Computer-Assisted Versus a Conventional Surgical Technique.	Anterior Cruciate Ligament Reconstruction	No GBD
NCT00300326	Computer-Assisted Total Knee Arthroplasty (TKA) With Zimmer LPS Flex Knee System	An Investigation of Total Knee Arthroplasty Kinematics on Patient Performance - The Zimmer Legacyﾮ LPS Flex Knee System	Total Knee Arthroplasty for Knee Osteoarthritis	Musculoskeletal disorders
NCT00300339	Mixed Antagonist of Serotonin for Claudication Optimal Therapy	Double-Blind, Double-Dummy, Randomized, Parallel Group Trial of SL650472 (Three Dose Regimens Versus Placebo and Cilostazol), for 24-Week Improvement of Walking Distance in Patients With Stage II Peripheral Arterial Disease Who Benefit From Optimal Prevention Strategy Including Clopidogrel	Intermittent Claudication	Cardiovascular and circulatory diseases
NCT00300378	Study Evaluating the Efficacy and Safety of Desvenlafaxine Tablets in Adult Outpatients With Major Depressive Disorder	A Multicenter, Randomized, Double-Blind, Placebo-Controlled, Parallel-Group Study to Evaluate the Efficacy and Safety of 2 Fixed Doses (50 mg, 100 mg) of Desvenlafaxine Sustained-Release Tablets in Adult Outpatients With Major Depressive Disorder	Depressive Disorder, Major	Mental and behavioral disorders
NCT00300391	ORIC-I: Optimizing Recovery From Intensive Care: Mechanical Ventilation and Delirium	ORIC-I: Optimizing Recovery From Intensive Care: Mechanical Ventilation and Delirium	Delirium	Mental and behavioral disorders
NCT00300417	Phase I Study of West Nile Virus Vaccine	A Phase I Study of the Safety and Immunogenicity of a West Nile Virus Recombinant DNA Plasmid Vaccine, VRC-WNVDNA020-00-VP, in Healthy Adult Subjects	West Nile Fever	Neglected tropical diseases excluding malaria
NCT00300430	Study to Evaluate the Long-Term Safety and Efficacy of ABT-335, in Combination With Three Different Statins in Subjects With Mixed Dyslipidemia.	A Long-Term, Open-Label, Safety Extension Study of the Combination of Fenofibric Acid and Statin Therapy for Subjects With Mixed Dyslipidemia	Dyslipidemia && Coronary Heart Disease && Mixed Dyslipidemia	Cardiovascular and circulatory diseases
NCT00300456	Evaluate Safety and Efficacy of ABT-335 in Combination With Simvastatin in Subjects With Multiple Abnormal Lipid Levels in the Blood	A Multicenter, Randomized, Double-Blind, Prospective Study Comparing the Safety and Efficacy of ABT-335 and Simvastatin Combination Therapy to ABT-335 and Simvastatin Monotherapy in Subjects With Mixed Dyslipidemia	Dyslipidemia && Coronary Heart Disease && Mixed Dyslipidemia	Cardiovascular and circulatory diseases
NCT00300469	Evaluate Safety and Efficacy of ABT-335 in Combination With Atorvastatin in Subjects With Multiple Abnormal Lipid Levels in the Blood	A Multicenter, Randomized, Double-Blind, Prospective Study Comparing the Safety and Efficacy of Fenofibric Acid and Atorvastatin Calcium Combination Therapy to Fenofibric Acid and Atorvastatin Calcium Monotherapy in Subjects With Mixed Dyslipidemia	Mixed Dyslipidemia && Coronary Heart Disease && Dyslipidemia	Cardiovascular and circulatory diseases
NCT00300482	Evaluate Safety and Efficacy of ABT-335 in Combination With Rosuvastatin Calcium in Subjects With Multiple Abnormal Lipid Levels in the Blood	A Multicenter, Randomized, Double-Blind, Prospective Study Comparing the Safety and Efficacy of Fenofibric Acid and Rosuvastatin Calcium Combination Therapy to Fenofibric Acid and Rosuvastatin Calcium Monotherapy in Subjects With Mixed Dyslipidemia	Dyslipidemia && Coronary Heart Disease && Mixed Dyslipidemia	Cardiovascular and circulatory diseases
NCT00300495	Study of Amiodarone Given Before Lung Surgery to Prevent Atrial Fibrillation After Lung Resection	Phase III Study of Preoperative Amiodarone for Prevention of Atrial Fibrillation After Lung Resection	Atrial Fibrillation && Lung Cancer	Cardiovascular and circulatory diseases
NCT00300547	Preoperative Assessment for Synchronous Carcinoma or Polyps With Magnetic Resonance (MR) Colonography	Preoperative Assessment for Synchronous Carcinoma or Polyps With MR Colonography in Patients With Obstructing Cancer. A Prospective Study.	Obstructing Colorectal Cancer	Neoplasms
NCT00300560	Efficacy and Safety of Colistin for Therapy of Infections Caused by ESBL Producing K.Pneumoniae or E.Coli	Efficacy and Safety of Colistin for Therapy of Infections Caused by Extended Spectrum Beta-Lactamase(ESBL) Producing Klebsiella Pneumoniae or Escherichia Coli	Infections	Diarrhea, lower respiratory infections, meningitis, and other common infectious diseases
NCT00300573	Randomized, Double-Blind Study Comparing Dexelvucitabine (DFC) to Lamivudine (3TC) in Subjects With Resistance to NRTIs, PIs, and NNRTIs	A Randomized, Double-Blind, Phase II Study Comparing the Anti-Retroviral Safety and Efficacy of Dexelvucitabine (DFC) 200 mg Once Daily to Lamivudine (3TC) 300 mg Once Daily in Addition to Optimized Background Therapy in HIV-1 Infected Subjects Who Have Failed and/or Harbor HIV With Resistance Mutations to NRTIs, PIs, and NNRTIs	HIV Infections && Human Immunodeficiency Virus	HIV/AIDS
NCT00300586	IFCT-GFPC 05.02 A Randomized Phase III Trial Assessing in Patients With Advanced Non-small Cell Lung Cancer	A Randomized Phase III Trial Assessing in Patients With Advanced Non-small Cell Lung Cancer Not Progressing on First Line Cisplatin-gemcitabine Chemotherapy Maintenance Chemotherapy With Gemcitabine or Sequential Treatment With Erlotinib	Stage IV Non-small Cell Lung Cancer	Neoplasms
NCT00300599	Effect of Continuous Positive Airway Pressure (CPAP) on Systemic Blood Pressure, Coagulability and Carotid Intima-media Thickness in Patients With Sleep Apnea	A Randomized Controlled Study of the Long-term Effects of Nasal Continuous Positive Airway Pressure on Systemic Blood Pressure, Coagulability and Carotid Intima-media Thickness in Obstructive Sleep Apnea Syndrome	Obstructive Sleep Apnoea	Neurological disorders
NCT00300612	Vaccine Treatment for Advanced Malignant Melanoma	A Phase I/II Study of an Antitumor Vaccination Using Alpha(1,3)Galactosyltransferase Expressing Allogeneic Tumor Cells in Patients With Refractory or Recurrent Malignant Melanoma	Malignant Melanoma	Neoplasms
NCT00300651	Trial of Cognitive Behavioral Therapy for Schizophrenia	Phase 3 Randomized Controlled Trial of Cognitive Behavioural Therapy for Patients With Schizophrenia	Schizophrenia && Schizoaffective Disorder && Delusional Disorder	Mental and behavioral disorders
NCT00300677	To Determine The Amount Of Voriconazole In The Brain After 2 Loading Doses And 3 Maintenance Doses Over 3 Days	Assessment Of Voriconazole Penetration Into The Brain By Fluorine-Magnetic Resonance Spectroscopy	Infections, Fungal	No GBD
NCT00300729	Effect of Celecoxib on Survival in Patients With Advanced Non-Small Cell Lung Cancer Receiving Chemotherapy	Cox-2-Inhibitor and Chemotherapy in Non-Small Cell Lung Cancer. A Prospective Randomized Double-Blind Study	Non-Small Cell Lung Cancer	Neoplasms
NCT00300742	Topiramate for the Treatment of Alcohol Dependent Binge-Eating Disordered Individuals	Topiramate for the Treatment of Alcohol Dependent Binge-Eating Disordered Individual	Alcohol Dependence && Binge Eating	Mental and behavioral disorders
NCT00300755	Study Evaluating Pantoprazole in Children With Gastroesophageal Reflux Disease (GERD)	A Multicenter, Randomized, Double-Blind Study of the Clinical Outcomes, Safety and Tolerability of Multiple Doses of Pantoprazole Sodium Enteric-Coated Spheroids in Children Ages 1 to 5 With Endoscopically Proven Symptomatic Gastroesophageal Reflux Disease (GERD)	Gastroesophageal Reflux	Digestive diseases (except cirrhosis)
NCT00300768	Study Evaluating Orally Administered Moxidectin In Subjects With Onchocerca Volvulus Infection	A Randomized, Single-Ascending Dose, Ivermectin-Controlled, Double-Blind, Safety, Tolerability, Pharmacokinetic, and Efficacy Study Of Orally Administered Moxidectin In Subjects With Onchocerca Volvulus Infection	Onchocerciasis	Neglected tropical diseases excluding malaria
NCT00300781	Study Evaluating HKI-272 (Neratinib) In Subjects With Advanced Breast Cancer	Phase 2 Study of HKI-272 In Subjects With Advanced Breast Cancer	Breast Neoplasms && Neoplasms	Neoplasms
NCT00300833	Treating Acute MI Patients With Aggrastat on Their Way to Hospital		Acute Myocardial Infarction	Cardiovascular and circulatory diseases
NCT00300859	Brief Intervention to Increase Safety Belt Use Among ED Patients	Brief Intervention to Increase Safety Belt Use Among ED Patients	Accidents, Traffic	No GBD
NCT00300885	A Randomized Controlled Trial Comparing Safety and Efficacy of Carboplatin and Paclitaxel Plus or Minus Sorafenib (BAY 43-9006) in Chemonaive Patients With Stage IIIB-IV Non-Small Cell Lung Cancer (NSCLC)	A Randomized Controlled Trial Comparing Safety and Efficacy of Carboplatin and Paclitaxel Plus or Minus Sorafenib (BAY 43-9006) in Chemonaive Patients With Stage IIIB-IV Non-Small Cell Lung Cancer (NSCLC)	Carcinoma, Non-Small Cell Lung	Neoplasms
NCT00300898	Radiofrequency Nucleoplasty Vs Percutaneous Nucleotomy (Dekompressor) Vs Decompression Catheter for the Treatment of Painful Contained Lumbar Disc Herniation	Radiofrequency Nucleoplasty Vs Percutaneous Nucleotomy (Dekompressor) Vs Decompression Catheter for the Treatment of Painful Contained Lumbar Disc Herniation: A Prospective Randomized Controlled Study	Herniated Disc	Musculoskeletal disorders
NCT00300924	A Study of Rizatriptan Co-Administered With Acetaminophen for the Treatment of Acute Migraine	A Double-Blind, Double-Dummy, Randomized, Parallel-Group, Placebo Controlled Study to Evaluate the Efficacy and Tolerability of Rizatriptan 10mg Co-Administered With Acetaminophen for the Treatment of Acute Migraine.	Migraine	Neurological disorders
NCT00300950	Safety and Efficacy of the Therapeutic Vaccine GI-4000 in Combination With Gemcitabine Versus Placebo for the Treatment of Non-metastatic, Post-resection Pancreas Cancer	A Phase 2 Double-Blind, Placebo Controlled, Multi-center Adjuvant Trial of the Efficacy, Immunogenicity, and Safety of GI-4000; an Inactivated Recombinant Saccharomyces Cerevisiae Expressing Mutant Ras Protein Combined With a Gemcitabine Regimen Versus a Gemcitabine Regimen With Placebo, in Patients With Post-resection R0/R1 Pancreatic Cancer With Tumor Sequence Confirmation of Ras Mutations.	Pancreas Cancer	Neoplasms
NCT00300976	Japan Diabetes Optimal Integrated Treatment Study for 3 Major Risk Factors of Cardiovascular Diseases	A Randomized Controlled Study of the Intensive Therapy and the Conventional Therapy for the Suppression of the Vascular Complications in the Type 2 Diabetic Patients	Cardiovascular Diseases && Diabetes Mellitus, Type 2	Diabetes, urinary diseases and male infertility
NCT00301015	Rapid Diagnostic Testing and Artemisinin-Based Combination Therapy for Uncomplicated Malaria by Community Health Workers	Rapid Diagnostic Testing and Artemisinin-Based Combination Therapy for Uncomplicated Malaria by Community Health Workers	Uncomplicated Plasmodium Falciparum Malaria	Malaria
NCT00301028	Cetuximab, Carboplatin, and Paclitaxel Followed by Radiation Therapy, With or Without Cisplatin, in Treating Patients With Metastatic Head and Neck Cancer	Phase II Trial of Induction Therapy With Cetuximab (C225) and Carboplatin/Paclitaxel Chemotherapy in Previously Untreated Patients With Advanced (Stage IV) Head & Neck Squamous Cell Carcinoma	Head and Neck Cancer	Neoplasms
NCT00301080	D-cycloserine in the Management of Chemotherapy-Induced Peripheral Neuropathic Pain	A Phase III Study of D-Cycloserine in the Management of Paclitaxel-Induced Peripheral Neuropathic Pain in Breast Cancer Patients	Neurotoxicity && Pain && Breast Cancer	Musculoskeletal disorders AND Neoplasms
NCT00301184	Safety of and Immune Response to a DNA HIV Vaccine (pGA2/JS7) Boosted With a Modified Vaccinia HIV Vaccine (MVA/HIV62) in Healthy Adults	A Phase I Clinical Trial to Evaluate the Safety and Immunogenicity of pGA2/JS7 DNA Vaccine and Recombinant Modified Vaccinia Ankara/HIV62 Vaccine in Healthy, HIV-1-Uninfected Adult Participants	HIV Infections	HIV/AIDS
NCT00301210	Assessment of Tramadol as a Treatment for Opioid Addiction	Assessment of the Level of Physical Dependence and Blockade Efficacy Produced by Tramadol	Opioid-Related Disorders	Mental and behavioral disorders
NCT00301223	A Study to Assess the Efficacy, Safety and Tolerability of Pregabalin in Patients With Symptoms of Neuropathic Pain	An 8-Week Multi-Center, Randomized, Double Blind, Placebo-Controlled Study To Evaluate The Efficacy, Safety And Tolerability Of Pregabalin (150mg-600mg/Day) Using A Flexible Dosing Schedule In The Treatment Of Subjects With Symptoms Of Neuropathic Pain	Neuropathic Pain	Musculoskeletal disorders
NCT00301236	Efficacy, Tolerability and Safety of Dexmethylphenidate HCl Extended-Release Capsules in Children With Attention-Deficit/Hyperactivity Disorder	A 5-Week Treatment, Multi-Center, Double-Blind, Randomized, Placebo-Controlled, Parallel-Group, Fixed-Dose Study of the Efficacy, Tolerability and Safety of Dexmethylphenidate HCl Extended-Release Capsules Administered Once Daily in Pediatric Children With Attention-Deficit/Hyperactivity Disorder	ADHD, ADD	Mental and behavioral disorders
NCT00301327	Efficacy and Safety of Summers Non-Pesticide Lice Asphyxiator (L.A.)for the Treatment of Head Lice.	A Multi-Center, Randomized, Vehicle Controlled, Double Blind Clinical Trial to Evaluate the Efficacy and Safety of Summers Non-Pesticide Lice Asphyxiator (L.A.) for the Treatment of Head Lice.	Head Lice	Skin and subcutaneous diseases
NCT00301340	Efficacy and Safety of Summers Non-Pesticide Lice Asphyxiator (L.A.)for the Treatment of Head Lice	An Open Trial to Evaluate the Efficacy and Safety of Summers Non-Pesticide Lice Asphyxiator (L.A.) for the Treatment of Head Lice	Head Lice	Skin and subcutaneous diseases
NCT00301366	The Safety and Tolerability of Alpha-1 MP In Subjects With Alpha-1-Antitrypsin (AAT) Deficiency	Multi-Center, Open-Label Trial to Evaluate the Safety and Tolerability of Alpha-1 MP in Subjects With Alpha-1-Antitrypsin (AAT) Deficiency	Alpha 1-Antitrypsin Deficiency	Nutritional deficiencies
NCT00301392	Japan Prevention Trial of Diabetes by Pitavastatin in Patients With Impaired Glucose Tolerance (J-PREDICT)	Japan Prevention Trial of Diabetes by Pitavastatin in Patients With Impaired Glucose Tolerance (J-PREDICT)	Diabetes Mellitus && Glucose Intolerance	Diabetes, urinary diseases and male infertility
NCT00301405	Open-Label Study of Thalidomide for Chronic Prostatitis/Chronic Pelvic Pain	Open-Label Study of Thalidomide for Chronic Prostatitis/Chronic Pelvic Pain	Chronic Prostatitis && Pelvic Pain	Diabetes, urinary diseases and male infertility
NCT00301418	Oral Tarceva Study for Recurrent/Residual Glioblastoma Multiforme and Anaplastic Astrocytoma	Phase I/II Trial of Oral Erlotinib (Tarceva, OSI-774) for Treatment of Relapsed/Refractory Glioblastoma Multiforme and Anaplastic Astrocytoma	Glioblastoma Multiforme && Anaplastic Astrocytoma	Neoplasms
NCT00301431	Study Evaluating the Efficacy of DVS-233 in Fibromyalgia	A Multicenter, Randomized, Double-Blind, Placebo-Controlled, Parallel-Group, Adaptive Design, Efficacy and Tolerability Study of 4 Fixed Doses of DVS-233 in Adult Outpatients With Fibromyalgia Syndrome	Fibromyalgia	Musculoskeletal disorders
NCT00301444	A Study to Test the Effectiveness of Mirror-Box and Mental Visualization Treatments on Phantom Limb Pain	A Pilot Study to Assess the Efficacy of Mirror-Box and Mental Visualization Treatments on Phantom Limb Pain	Amputation && Phantom Limb && Pain	Neurological disorders
NCT00301457	Different Durations of Adjuvant Anastrozole Therapy After 2 to 3 Years Tamoxifen Therapy in Breast Cancer	A Prospective Randomised, Open, Multicentre, Phase III Study to Assess Different Durations of Anastrozole Therapy After 2 to 3 Years Tamoxifen as Adjuvant Therapy in Postmenopausal Women With Breast Cancer.	Breast Cancer	Neoplasms
NCT00301470	Functional MR Urography	Interest of MR Urography in the Evaluation of Functional Consequences of Urinary Tract in Children and Adults	Ureteral Obstruction	Diabetes, urinary diseases and male infertility
NCT00301496	Randomized Controlled 8-Week Crossover Evaluation of Compression Bandage Systems for Venous Leg Ulcers	Randomized Controlled Eight Week Cross-Over Clinical Evaluation of the 3M Coban 2-Layer Compression System to Evaluate the Product Performance in Patients With Venous Leg Ulcers	Venous Ulcer	Cardiovascular and circulatory diseases
NCT00301535	A Study of Hemopureﾮ to Enhance Tissue Preservation During Cardiopulmonary Bypass Surgery	Enhancement of Tissue Preservation During Cardiopulmonary Bypass With HBOC-201 (Registry Study)	Coronary Artery Disease	Cardiovascular and circulatory diseases
NCT00301561	Antiretroviral Treatment Simplified Follow-up Management Assessment (ANRS 12110 STRATALL)	Expanded Access to Antiretroviral Therapy in Africa: Assessment of the Patients' Management in District Hospitals With a Simplified Follow-up Approach (ANRS 12110 STRATALL)	HIV Infections && AIDS	HIV/AIDS
[truncated: 64,207 more rows]
